# Supplementary material for: Cis-regulatory effect of HPV integration is constrained by host chromatin architecture in cervical cancers
Source: Mol Oncol. Author manuscript; Available in PMC 2024 May 9. (PMC11076994; doi:10.1002/1878-0261.13559)
Supplement: Table S2 [file EMS193052-supplement-Table_S2.xlsx]

## Sheet: HeLa TADs
Chromosome	Start (hg19)	End (hg19)	name
chr1	1020001	1220000	TAD1
chr1	1290001	1470000	TAD2
chr1	1850001	2110000	TAD3
chr1	2120001	2320000	TAD4
chr1	2340001	2500000	TAD5
chr1	2730001	3570000	TAD6
chr1	3990001	5930000	TAD7
chr1	6100001	6290000	TAD8
chr1	7270001	7710000	TAD9
chr1	7720001	8020000	TAD10
chr1	8030001	8390000	TAD11
chr1	8420001	8920000	TAD12
chr1	9170001	9550000	TAD13
chr1	10240001	10420000	TAD14
chr1	10550001	11040000	TAD15
chr1	11090001	11310000	TAD16
chr1	11350001	11710000	TAD17
chr1	12160001	12310000	TAD18
chr1	12370001	12720000	TAD19
chr1	13920001	15420000	TAD20
chr1	15430001	15850000	TAD21
chr1	15890001	16080000	TAD22
chr1	16110001	16330000	TAD23
chr1	16390001	16570000	TAD24
chr1	17390001	17730000	TAD25
chr1	17820001	17970000	TAD26
chr1	18910001	19190000	TAD27
chr1	19210001	19580000	TAD28
chr1	19660001	19990000	TAD29
chr1	20020001	21010000	TAD30
chr1	21020001	21930000	TAD31
chr1	22010001	22350000	TAD32
chr1	22430001	23270000	TAD33
chr1	23290001	23570000	TAD34
chr1	24090001	24250000	TAD35
chr1	24520001	24720000	TAD36
chr1	24740001	24960000	TAD37
chr1	24970001	25550000	TAD38
chr1	25850001	26340000	TAD39
chr1	26350001	26770000	TAD40
chr1	26890001	27220000	TAD41
chr1	27270001	27620000	TAD42
chr1	27730001	27950000	TAD43
chr1	27990001	28160000	TAD44
chr1	28180001	28320000	TAD45
chr1	28370001	28710000	TAD46
chr1	29200001	29550000	TAD47
chr1	30870001	31180000	TAD48
chr1	31240001	31410000	TAD49
chr1	31460001	31830000	TAD50
chr1	32110001	32530000	TAD51
chr1	32670001	33280000	TAD52
chr1	33340001	34100000	TAD53
chr1	34150001	34960000	TAD54
chr1	35320001	35630000	TAD55
chr1	35650001	35840000	TAD56
chr1	35900001	36240000	TAD57
chr1	36290001	36550000	TAD58
chr1	36560001	36930000	TAD59
chr1	36970001	37910000	TAD60
chr1	38490001	39300000	TAD61
chr1	39310001	39530000	TAD62
chr1	39560001	39900000	TAD63
chr1	40030001	40220000	TAD64
chr1	40270001	40510000	TAD65
chr1	40530001	40880000	TAD66
chr1	41290001	41470000	TAD67
chr1	41490001	41720000	TAD68
chr1	41730001	41960000	TAD69
chr1	42000001	42610000	TAD70
chr1	42640001	42800000	TAD71
chr1	43230001	43570000	TAD72
chr1	43690001	43880000	TAD73
chr1	44210001	44420000	TAD74
chr1	44510001	45140000	TAD75
chr1	45240001	45770000	TAD76
chr1	45780001	45970000	TAD77
chr1	46080001	46360000	TAD78
chr1	46490001	46700000	TAD79
chr1	46860001	47200000	TAD80
chr1	47320001	47650000	TAD81
chr1	47900001	48710000	TAD82
chr1	48750001	49000000	TAD83
chr1	49010001	51160000	TAD84
chr1	51210001	51670000	TAD85
chr1	51790001	52260000	TAD86
chr1	52290001	52500000	TAD87
chr1	52540001	52840000	TAD88
chr1	52870001	53350000	TAD89
chr1	53370001	53670000	TAD90
chr1	53700001	53890000	TAD91
chr1	53920001	54220000	TAD92
chr1	54550001	54970000	TAD93
chr1	55560001	55750000	TAD94
chr1	57050001	57280000	TAD95
chr1	57290001	58680000	TAD96
chr1	58970001	59150000	TAD97
chr1	59760001	60230000	TAD98
chr1	60430001	61300000	TAD99
chr1	61510001	61820000	TAD100
chr1	62130001	62320000	TAD101
chr1	62340001	62590000	TAD102
chr1	62620001	62900000	TAD103
chr1	62930001	63230000	TAD104
chr1	63300001	64010000	TAD105
chr1	64060001	64710000	TAD106
chr1	64720001	65150000	TAD107
chr1	65300001	65500000	TAD108
chr1	65520001	65690000	TAD109
chr1	65700001	65890000	TAD110
chr1	65900001	66410000	TAD111
chr1	66430001	66920000	TAD112
chr1	66960001	67200000	TAD113
chr1	67210001	67410000	TAD114
chr1	67450001	67670000	TAD115
chr1	67680001	67980000	TAD116
chr1	67990001	68230000	TAD117
chr1	68310001	68560000	TAD118
chr1	68580001	68810000	TAD119
chr1	68890001	70620000	TAD120
chr1	70700001	70980000	TAD121
chr1	76540001	77410000	TAD122
chr1	77610001	78010000	TAD123
chr1	78170001	78380000	TAD124
chr1	78410001	79080000	TAD125
chr1	79140001	79300000	TAD126
chr1	84370001	84590000	TAD127
chr1	84610001	84900000	TAD128
chr1	84910001	85070000	TAD129
chr1	85080001	85230000	TAD130
chr1	85240001	85730000	TAD131
chr1	85760001	86050000	TAD132
chr1	86860001	87210000	TAD133
chr1	87230001	87560000	TAD134
chr1	87580001	87760000	TAD135
chr1	88630001	89060000	TAD136
chr1	89070001	89360000	TAD137
chr1	89430001	89920000	TAD138
chr1	90270001	90480000	TAD139
chr1	91470001	91640000	TAD140
chr1	91960001	92410000	TAD141
chr1	92450001	92760000	TAD142
chr1	92770001	93090000	TAD143
chr1	93110001	93300000	TAD144
chr1	93310001	93480000	TAD145
chr1	93740001	94050000	TAD146
chr1	94090001	94320000	TAD147
chr1	94490001	94960000	TAD148
chr1	94970001	95270000	TAD149
chr1	95300001	95510000	TAD150
chr1	95520001	95720000	TAD151
chr1	98530001	98940000	TAD152
chr1	99640001	100200000	TAD153
chr1	100270001	100510000	TAD154
chr1	100600001	100920000	TAD155
chr1	100930001	101340000	TAD156
chr1	101490001	103780000	TAD157
chr1	108070001	108300000	TAD158
chr1	109300001	109470000	TAD159
chr1	110080001	110570000	TAD160
chr1	110680001	111350000	TAD161
chr1	111570001	111740000	TAD162
chr1	111760001	111970000	TAD163
chr1	112000001	112310000	TAD164
chr1	112350001	112890000	TAD165
chr1	112920001	113250000	TAD166
chr1	113260001	113630000	TAD167
chr1	113660001	114240000	TAD168
chr1	114250001	114510000	TAD169
chr1	114520001	114860000	TAD170
chr1	114890001	115260000	TAD171
chr1	115300001	115660000	TAD172
chr1	115670001	116320000	TAD173
chr1	116350001	116660000	TAD174
chr1	116680001	117040000	TAD175
chr1	117110001	117840000	TAD176
chr1	117860001	118470000	TAD177
chr1	118530001	120090000	TAD178
chr1	120140001	120400000	TAD179
chr1	144900001	145070000	TAD180
chr1	145120001	145300000	TAD181
chr1	145390001	145580000	TAD182
chr1	146750001	146940000	TAD183
chr1	146960001	147110000	TAD184
chr1	147160001	147330000	TAD185
chr1	149850001	150040000	TAD186
chr1	150210001	150530000	TAD187
chr1	150540001	150970000	TAD188
chr1	150980001	151160000	TAD189
chr1	151380001	151830000	TAD190
chr1	151850001	152010000	TAD191
chr1	152020001	152450000	TAD192
chr1	152960001	153220000	TAD193
chr1	153300001	153750000	TAD194
chr1	153770001	154140000	TAD195
chr1	154280001	154890000	TAD196
chr1	155160001	155700000	TAD197
chr1	155900001	156050000	TAD198
chr1	156320001	156590000	TAD199
chr1	157140001	157500000	TAD200
chr1	157930001	158100000	TAD201
chr1	158170001	159060000	TAD202
chr1	159100001	159780000	TAD203
chr1	160050001	160290000	TAD204
chr1	160370001	160610000	TAD205
chr1	160630001	160950000	TAD206
chr1	160960001	161130000	TAD207
chr1	161150001	161400000	TAD208
chr1	161750001	162500000	TAD209
chr1	162570001	162790000	TAD210
chr1	162810001	163310000	TAD211
chr1	164520001	164770000	TAD212
chr1	164820001	165050000	TAD213
chr1	165350001	165560000	TAD214
chr1	165570001	165890000	TAD215
chr1	165900001	166810000	TAD216
chr1	166870001	167190000	TAD217
chr1	167520001	168050000	TAD218
chr1	168570001	169090000	TAD219
chr1	169110001	169320000	TAD220
chr1	169350001	169800000	TAD221
chr1	169840001	170920000	TAD222
chr1	171570001	171960000	TAD223
chr1	171970001	172390000	TAD224
chr1	172400001	172700000	TAD225
chr1	172710001	173180000	TAD226
chr1	173190001	173800000	TAD227
chr1	173820001	174210000	TAD228
chr1	174720001	174970000	TAD229
chr1	174990001	175310000	TAD230
chr1	175320001	175860000	TAD231
chr1	176870001	177340000	TAD232
chr1	177990001	178260000	TAD233
chr1	178270001	179000000	TAD234
chr1	179050001	179340000	TAD235
chr1	179400001	179810000	TAD236
chr1	179820001	180150000	TAD237
chr1	180210001	180460000	TAD238
chr1	180470001	180840000	TAD239
chr1	180850001	181140000	TAD240
chr1	181150001	181410000	TAD241
chr1	181430001	181990000	TAD242
chr1	182050001	182380000	TAD243
chr1	182400001	182800000	TAD244
chr1	182910001	183600000	TAD245
chr1	183620001	184670000	TAD246
chr1	184720001	185140000	TAD247
chr1	185280001	185660000	TAD248
chr1	185680001	186250000	TAD249
chr1	186340001	186970000	TAD250
chr1	192770001	192990000	TAD251
chr1	196330001	196640000	TAD252
chr1	197140001	197330000	TAD253
chr1	197580001	197890000	TAD254
chr1	198280001	198660000	TAD255
chr1	198720001	199530000	TAD256
chr1	200250001	200490000	TAD257
chr1	200540001	200810000	TAD258
chr1	201200001	201350000	TAD259
chr1	201490001	201810000	TAD260
chr1	201960001	202120000	TAD261
chr1	202130001	202980000	TAD262
chr1	203000001	203230000	TAD263
chr1	203240001	203780000	TAD264
chr1	203830001	204110000	TAD265
chr1	204120001	204490000	TAD266
chr1	204520001	204920000	TAD267
chr1	205300001	205500000	TAD268
chr1	206780001	207160000	TAD269
chr1	207250001	207520000	TAD270
chr1	207990001	208430000	TAD271
chr1	209370001	209660000	TAD272
chr1	209740001	209920000	TAD273
chr1	210020001	210170000	TAD274
chr1	210290001	210550000	TAD275
chr1	210580001	211360000	TAD276
chr1	211450001	212210000	TAD277
chr1	212230001	212550000	TAD278
chr1	212630001	212810000	TAD279
chr1	212960001	213190000	TAD280
chr1	213410001	214360000	TAD281
chr1	214510001	214800000	TAD282
chr1	214840001	215740000	TAD283
chr1	215810001	218400000	TAD284
chr1	218500001	218720000	TAD285
chr1	220000001	220170000	TAD286
chr1	220180001	220340000	TAD287
chr1	220440001	220960000	TAD288
chr1	221000001	221390000	TAD289
chr1	221410001	221620000	TAD290
chr1	222350001	222630000	TAD291
chr1	222640001	222820000	TAD292
chr1	222970001	223270000	TAD293
chr1	224300001	224530000	TAD294
chr1	224690001	225100000	TAD295
chr1	225120001	225500000	TAD296
chr1	225660001	225970000	TAD297
chr1	226310001	226570000	TAD298
chr1	226600001	226780000	TAD299
chr1	226810001	227040000	TAD300
chr1	227650001	227910000	TAD301
chr1	227950001	228140000	TAD302
chr1	228780001	229380000	TAD303
chr1	229390001	229620000	TAD304
chr1	229770001	230740000	TAD305
chr1	231470001	231740000	TAD306
chr1	231780001	232770000	TAD307
chr1	233090001	233410000	TAD308
chr1	233560001	233930000	TAD309
chr1	234240001	234460000	TAD310
chr1	235370001	235610000	TAD311
chr1	236270001	236700000	TAD312
chr1	236770001	236920000	TAD313
chr1	237070001	237580000	TAD314
chr1	237790001	237980000	TAD315
chr1	240190001	240340000	TAD316
chr1	240350001	240860000	TAD317
chr1	240880001	241040000	TAD318
chr1	241130001	241660000	TAD319
chr1	241680001	242180000	TAD320
chr1	242610001	243160000	TAD321
chr1	243310001	245230000	TAD322
chr1	246180001	246640000	TAD323
chr1	246650001	246950000	TAD324
chr1	247060001	247510000	TAD325
chr1	247550001	248900000	TAD326
chr10	880001	1120000	TAD327
chr10	1420001	3100000	TAD328
chr10	3220001	4830000	TAD329
chr10	5480001	5670000	TAD330
chr10	5940001	6130000	TAD331
chr10	6140001	6710000	TAD332
chr10	7270001	7470000	TAD333
chr10	7570001	7760000	TAD334
chr10	7880001	9350000	TAD335
chr10	9370001	11460000	TAD336
chr10	11530001	11810000	TAD337
chr10	11820001	12030000	TAD338
chr10	12040001	12200000	TAD339
chr10	12260001	12740000	TAD340
chr10	12770001	13140000	TAD341
chr10	13180001	13380000	TAD342
chr10	13400001	13570000	TAD343
chr10	13820001	14520000	TAD344
chr10	14590001	14880000	TAD345
chr10	15470001	15800000	TAD346
chr10	15920001	16850000	TAD347
chr10	16860001	17310000	TAD348
chr10	17470001	17640000	TAD349
chr10	18970001	21140000	TAD350
chr10	21150001	21340000	TAD351
chr10	21370001	21560000	TAD352
chr10	21570001	21780000	TAD353
chr10	22030001	22260000	TAD354
chr10	22270001	23380000	TAD355
chr10	23590001	23820000	TAD356
chr10	24680001	24810000	TAD357
chr10	25000001	25310000	TAD358
chr10	26610001	26860000	TAD359
chr10	27000001	27170000	TAD360
chr10	28060001	28690000	TAD361
chr10	28700001	28890000	TAD362
chr10	28920001	29670000	TAD363
chr10	29840001	30290000	TAD364
chr10	30300001	30560000	TAD365
chr10	30660001	30890000	TAD366
chr10	31000001	32110000	TAD367
chr10	32120001	32300000	TAD368
chr10	32320001	32490000	TAD369
chr10	33300001	33460000	TAD370
chr10	34940001	35290000	TAD371
chr10	35510001	35880000	TAD372
chr10	35900001	37110000	TAD373
chr10	38410001	38670000	TAD374
chr10	43350001	43600000	TAD375
chr10	43620001	44160000	TAD376
chr10	45490001	45720000	TAD377
chr10	45730001	45950000	TAD378
chr10	45960001	46170000	TAD379
chr10	49540001	49740000	TAD380
chr10	49820001	50610000	TAD381
chr10	50800001	50970000	TAD382
chr10	52540001	52700000	TAD383
chr10	52730001	53980000	TAD384
chr10	54040001	54350000	TAD385
chr10	54370001	54550000	TAD386
chr10	59100001	59360000	TAD387
chr10	59470001	59850000	TAD388
chr10	60160001	60530000	TAD389
chr10	60710001	60980000	TAD390
chr10	61010001	61360000	TAD391
chr10	61390001	61570000	TAD392
chr10	61590001	61810000	TAD393
chr10	61840001	63720000	TAD394
chr10	64010001	64190000	TAD395
chr10	64350001	64890000	TAD396
chr10	64930001	65540000	TAD397
chr10	65710001	68730000	TAD398
chr10	69650001	70110000	TAD399
chr10	70160001	70700000	TAD400
chr10	70730001	70890000	TAD401
chr10	70990001	71160000	TAD402
chr10	71890001	72170000	TAD403
chr10	72310001	72570000	TAD404
chr10	72660001	72970000	TAD405
chr10	73060001	73460000	TAD406
chr10	73670001	73820000	TAD407
chr10	74110001	74830000	TAD408
chr10	74990001	75160000	TAD409
chr10	75580001	75870000	TAD410
chr10	75880001	76010000	TAD411
chr10	76560001	76800000	TAD412
chr10	76860001	77000000	TAD413
chr10	77820001	78070000	TAD414
chr10	78910001	79470000	TAD415
chr10	79590001	81000000	TAD416
chr10	81110001	81280000	TAD417
chr10	82120001	82310000	TAD418
chr10	86050001	86310000	TAD419
chr10	87290001	87500000	TAD420
chr10	88450001	88680000	TAD421
chr10	88700001	88910000	TAD422
chr10	89280001	89530000	TAD423
chr10	89730001	90590000	TAD424
chr10	90780001	90980000	TAD425
chr10	91000001	91170000	TAD426
chr10	91180001	91330000	TAD427
chr10	91540001	92510000	TAD428
chr10	92630001	93040000	TAD429
chr10	93130001	93510000	TAD430
chr10	93800001	94220000	TAD431
chr10	94270001	94650000	TAD432
chr10	94710001	95280000	TAD433
chr10	95290001	95450000	TAD434
chr10	95580001	96320000	TAD435
chr10	96390001	96870000	TAD436
chr10	96940001	97130000	TAD437
chr10	97170001	97380000	TAD438
chr10	97450001	97620000	TAD439
chr10	97750001	98090000	TAD440
chr10	98120001	98290000	TAD441
chr10	98790001	98990000	TAD442
chr10	99160001	99420000	TAD443
chr10	99510001	99870000	TAD444
chr10	99980001	101140000	TAD445
chr10	101150001	101490000	TAD446
chr10	101600001	101950000	TAD447
chr10	102040001	102290000	TAD448
chr10	102300001	102670000	TAD449
chr10	102970001	103340000	TAD450
chr10	103350001	103560000	TAD451
chr10	103570001	103880000	TAD452
chr10	103910001	104370000	TAD453
chr10	104470001	104660000	TAD454
chr10	104670001	104840000	TAD455
chr10	104850001	105110000	TAD456
chr10	105470001	105630000	TAD457
chr10	105640001	105770000	TAD458
chr10	106270001	112340000	TAD459
chr10	112500001	112660000	TAD460
chr10	112840001	114940000	TAD461
chr10	115440001	115880000	TAD462
chr10	116040001	116220000	TAD463
chr10	116310001	116900000	TAD464
chr10	117030001	118250000	TAD465
chr10	118560001	118940000	TAD466
chr10	119240001	120040000	TAD467
chr10	120570001	120800000	TAD468
chr10	120940001	121200000	TAD469
chr10	121360001	121670000	TAD470
chr10	121700001	122580000	TAD471
chr10	122690001	123500000	TAD472
chr10	124030001	124200000	TAD473
chr10	124780001	125730000	TAD474
chr10	126210001	126430000	TAD475
chr10	126480001	126660000	TAD476
chr10	126850001	127040000	TAD477
chr10	127540001	128450000	TAD478
chr10	129670001	129870000	TAD479
chr10	131230001	131610000	TAD480
chr10	131650001	131970000	TAD481
chr10	132610001	132850000	TAD482
chr10	133980001	134260000	TAD483
chr10	134270001	134460000	TAD484
chr10	134720001	134950000	TAD485
chr11	3460001	3650000	TAD486
chr11	3860001	4120000	TAD487
chr11	4230001	4380000	TAD488
chr11	4640001	5050000	TAD489
chr11	5220001	5420000	TAD490
chr11	5570001	5850000	TAD491
chr11	5980001	6730000	TAD492
chr11	7550001	7710000	TAD493
chr11	8220001	8600000	TAD494
chr11	8710001	8980000	TAD495
chr11	8990001	9470000	TAD496
chr11	9620001	10390000	TAD497
chr11	10410001	10770000	TAD498
chr11	10790001	11000000	TAD499
chr11	11040001	11810000	TAD500
chr11	11820001	12310000	TAD501
chr11	12330001	12930000	TAD502
chr11	12970001	13380000	TAD503
chr11	13770001	14500000	TAD504
chr11	15310001	15660000	TAD505
chr11	15810001	16640000	TAD506
chr11	16810001	17100000	TAD507
chr11	17230001	17570000	TAD508
chr11	17590001	18010000	TAD509
chr11	18120001	18790000	TAD510
chr11	18850001	19080000	TAD511
chr11	19090001	19280000	TAD512
chr11	19330001	19570000	TAD513
chr11	19580001	19930000	TAD514
chr11	19950001	20150000	TAD515
chr11	20160001	20380000	TAD516
chr11	20650001	22180000	TAD517
chr11	25990001	26290000	TAD518
chr11	26310001	26700000	TAD519
chr11	26760001	27180000	TAD520
chr11	27190001	27530000	TAD521
chr11	27550001	28090000	TAD522
chr11	28980001	29370000	TAD523
chr11	29450001	29620000	TAD524
chr11	29630001	30290000	TAD525
chr11	30370001	30960000	TAD526
chr11	32050001	32210000	TAD527
chr11	32350001	32610000	TAD528
chr11	32970001	33130000	TAD529
chr11	33180001	33370000	TAD530
chr11	33380001	33720000	TAD531
chr11	33850001	34130000	TAD532
chr11	34160001	34520000	TAD533
chr11	34570001	34920000	TAD534
chr11	34940001	35440000	TAD535
chr11	35450001	36300000	TAD536
chr11	36310001	36520000	TAD537
chr11	36530001	36710000	TAD538
chr11	41470001	42590000	TAD539
chr11	43510001	43880000	TAD540
chr11	43890001	44090000	TAD541
chr11	44120001	44570000	TAD542
chr11	44640001	44940000	TAD543
chr11	44950001	45360000	TAD544
chr11	45370001	45810000	TAD545
chr11	45860001	46260000	TAD546
chr11	46380001	46690000	TAD547
chr11	46900001	47400000	TAD548
chr11	47450001	47640000	TAD549
chr11	47790001	48170000	TAD550
chr11	48190001	49570000	TAD551
chr11	54810001	57030000	TAD552
chr11	57100001	57430000	TAD553
chr11	57580001	58310000	TAD554
chr11	58930001	59240000	TAD555
chr11	59700001	60010000	TAD556
chr11	60030001	60510000	TAD557
chr11	60530001	60970000	TAD558
chr11	61200001	61540000	TAD559
chr11	61560001	61890000	TAD560
chr11	61910001	62150000	TAD561
chr11	62160001	62350000	TAD562
chr11	62660001	63230000	TAD563
chr11	63240001	63410000	TAD564
chr11	63530001	63930000	TAD565
chr11	63950001	64080000	TAD566
chr11	64120001	64510000	TAD567
chr11	64540001	64890000	TAD568
chr11	65120001	65340000	TAD569
chr11	65380001	65800000	TAD570
chr11	65820001	66030000	TAD571
chr11	66150001	66610000	TAD572
chr11	66620001	66820000	TAD573
chr11	66830001	67020000	TAD574
chr11	67380001	67760000	TAD575
chr11	67800001	67980000	TAD576
chr11	67990001	68220000	TAD577
chr11	68360001	69480000	TAD578
chr11	69780001	70260000	TAD579
chr11	70310001	70610000	TAD580
chr11	70800001	71140000	TAD581
chr11	71300001	71490000	TAD582
chr11	71500001	71710000	TAD583
chr11	71720001	71910000	TAD584
chr11	71950001	72400000	TAD585
chr11	72410001	73010000	TAD586
chr11	73090001	73930000	TAD587
chr11	73950001	74300000	TAD588
chr11	74310001	74460000	TAD589
chr11	74810001	74970000	TAD590
chr11	75600001	75870000	TAD591
chr11	75890001	76040000	TAD592
chr11	76230001	76420000	TAD593
chr11	76430001	76820000	TAD594
chr11	76890001	77330000	TAD595
chr11	77360001	77770000	TAD596
chr11	77830001	78300000	TAD597
chr11	78310001	81020000	TAD598
chr11	81240001	82390000	TAD599
chr11	82420001	82590000	TAD600
chr11	82610001	82930000	TAD601
chr11	82990001	84070000	TAD602
chr11	84440001	85300000	TAD603
chr11	85360001	85560000	TAD604
chr11	85740001	85980000	TAD605
chr11	86150001	86570000	TAD606
chr11	86640001	87020000	TAD607
chr11	88020001	88280000	TAD608
chr11	89960001	92670000	TAD609
chr11	92730001	93400000	TAD610
chr11	93750001	94180000	TAD611
chr11	94340001	94640000	TAD612
chr11	94880001	95500000	TAD613
chr11	95520001	96170000	TAD614
chr11	98940001	99620000	TAD615
chr11	99640001	100370000	TAD616
chr11	100460001	100810000	TAD617
chr11	101310001	102160000	TAD618
chr11	102210001	102540000	TAD619
chr11	105970001	107110000	TAD620
chr11	107420001	107630000	TAD621
chr11	108190001	108540000	TAD622
chr11	108550001	109710000	TAD623
chr11	110060001	110310000	TAD624
chr11	111140001	111330000	TAD625
chr11	111450001	111740000	TAD626
chr11	112970001	113160000	TAD627
chr11	113860001	114130000	TAD628
chr11	114560001	116570000	TAD629
chr11	116730001	116980000	TAD630
chr11	117280001	117960000	TAD631
chr11	118050001	118230000	TAD632
chr11	118240001	118390000	TAD633
chr11	118530001	118870000	TAD634
chr11	119350001	119520000	TAD635
chr11	120200001	120350000	TAD636
chr11	120370001	121080000	TAD637
chr11	121120001	121490000	TAD638
chr11	122180001	122390000	TAD639
chr11	122470001	122680000	TAD640
chr11	122720001	122910000	TAD641
chr11	122950001	123140000	TAD642
chr11	123150001	123380000	TAD643
chr11	123620001	123910000	TAD644
chr11	123930001	124230000	TAD645
chr11	124280001	124480000	TAD646
chr11	124510001	124720000	TAD647
chr11	125560001	125750000	TAD648
chr11	125780001	126080000	TAD649
chr11	126130001	126320000	TAD650
chr11	128500001	128710000	TAD651
chr11	128980001	129210000	TAD652
chr11	129630001	129780000	TAD653
chr11	129790001	130010000	TAD654
chr11	130080001	130290000	TAD655
chr11	130300001	130770000	TAD656
chr11	130880001	133780000	TAD657
chr12	540001	670000	TAD658
chr12	680001	860000	TAD659
chr12	1040001	1700000	TAD660
chr12	1720001	2080000	TAD661
chr12	2940001	3160000	TAD662
chr12	3170001	3920000	TAD663
chr12	3970001	4400000	TAD664
chr12	4410001	4650000	TAD665
chr12	4940001	6070000	TAD666
chr12	6150001	6400000	TAD667
chr12	6410001	6660000	TAD668
chr12	6670001	6980000	TAD669
chr12	7360001	7790000	TAD670
chr12	7800001	8240000	TAD671
chr12	9890001	10300000	TAD672
chr12	10390001	10730000	TAD673
chr12	11370001	11660000	TAD674
chr12	11710001	12180000	TAD675
chr12	12220001	12500000	TAD676
chr12	12510001	13080000	TAD677
chr12	13240001	13400000	TAD678
chr12	13410001	14140000	TAD679
chr12	14350001	14660000	TAD680
chr12	14950001	15160000	TAD681
chr12	15300001	15680000	TAD682
chr12	15730001	16010000	TAD683
chr12	16220001	18250000	TAD684
chr12	18390001	19380000	TAD685
chr12	19660001	19880000	TAD686
chr12	19890001	20050000	TAD687
chr12	21440001	21590000	TAD688
chr12	21850001	22180000	TAD689
chr12	22240001	22570000	TAD690
chr12	22650001	22830000	TAD691
chr12	24530001	24760000	TAD692
chr12	25120001	25320000	TAD693
chr12	25340001	25550000	TAD694
chr12	25590001	26200000	TAD695
chr12	26240001	27040000	TAD696
chr12	27170001	27480000	TAD697
chr12	27570001	27830000	TAD698
chr12	27880001	29180000	TAD699
chr12	29220001	29450000	TAD700
chr12	29470001	29670000	TAD701
chr12	30810001	30980000	TAD702
chr12	31000001	31410000	TAD703
chr12	31560001	31800000	TAD704
chr12	31820001	32200000	TAD705
chr12	32210001	32480000	TAD706
chr12	32510001	32850000	TAD707
chr12	32910001	33090000	TAD708
chr12	34190001	34830000	TAD709
chr12	38500001	38710000	TAD710
chr12	38720001	39680000	TAD711
chr12	39710001	39920000	TAD712
chr12	40130001	40510000	TAD713
chr12	40540001	40720000	TAD714
chr12	41380001	42440000	TAD715
chr12	42500001	42780000	TAD716
chr12	42960001	43740000	TAD717
chr12	43790001	44310000	TAD718
chr12	44330001	45520000	TAD719
chr12	45550001	45810000	TAD720
chr12	45930001	46120000	TAD721
chr12	46460001	48080000	TAD722
chr12	48100001	48240000	TAD723
chr12	48580001	49030000	TAD724
chr12	49220001	49400000	TAD725
chr12	49450001	49660000	TAD726
chr12	49730001	49920000	TAD727
chr12	50240001	50470000	TAD728
chr12	50480001	50840000	TAD729
chr12	50870001	51110000	TAD730
chr12	51140001	51770000	TAD731
chr12	51790001	52280000	TAD732
chr12	52530001	52740000	TAD733
chr12	52760001	53430000	TAD734
chr12	53440001	54100000	TAD735
chr12	54150001	54380000	TAD736
chr12	54400001	54600000	TAD737
chr12	54610001	54790000	TAD738
chr12	55130001	55360000	TAD739
chr12	55550001	56040000	TAD740
chr12	56110001	56440000	TAD741
chr12	56510001	56900000	TAD742
chr12	57150001	57590000	TAD743
chr12	57650001	57860000	TAD744
chr12	57910001	58150000	TAD745
chr12	58170001	58340000	TAD746
chr12	58360001	58720000	TAD747
chr12	59280001	59520000	TAD748
chr12	62970001	63190000	TAD749
chr12	63200001	63470000	TAD750
chr12	64040001	64800000	TAD751
chr12	64850001	65150000	TAD752
chr12	65280001	65520000	TAD753
chr12	65690001	65940000	TAD754
chr12	67740001	68390000	TAD755
chr12	68730001	69100000	TAD756
chr12	69250001	69530000	TAD757
chr12	69760001	69990000	TAD758
chr12	70040001	70270000	TAD759
chr12	70290001	70630000	TAD760
chr12	70760001	71120000	TAD761
chr12	71600001	71790000	TAD762
chr12	71800001	71990000	TAD763
chr12	72160001	72350000	TAD764
chr12	72400001	72660000	TAD765
chr12	75060001	75700000	TAD766
chr12	75910001	76440000	TAD767
chr12	76450001	76860000	TAD768
chr12	77000001	77210000	TAD769
chr12	77420001	78100000	TAD770
chr12	79570001	79760000	TAD771
chr12	80310001	80590000	TAD772
chr12	80800001	81170000	TAD773
chr12	82030001	82750000	TAD774
chr12	82880001	85250000	TAD775
chr12	85260001	85430000	TAD776
chr12	85540001	85850000	TAD777
chr12	85860001	86310000	TAD778
chr12	86330001	88440000	TAD779
chr12	88500001	88980000	TAD780
chr12	89020001	89400000	TAD781
chr12	89410001	89860000	TAD782
chr12	89930001	90510000	TAD783
chr12	91350001	91750000	TAD784
chr12	91770001	91930000	TAD785
chr12	92540001	93010000	TAD786
chr12	93180001	93800000	TAD787
chr12	93890001	94500000	TAD788
chr12	94520001	95380000	TAD789
chr12	95480001	95670000	TAD790
chr12	95710001	95900000	TAD791
chr12	95970001	96220000	TAD792
chr12	96250001	96400000	TAD793
chr12	96430001	96620000	TAD794
chr12	96640001	96930000	TAD795
chr12	97370001	99070000	TAD796
chr12	99100001	99410000	TAD797
chr12	99420001	100160000	TAD798
chr12	101800001	102320000	TAD799
chr12	102900001	103140000	TAD800
chr12	103290001	103960000	TAD801
chr12	104340001	104520000	TAD802
chr12	104560001	104750000	TAD803
chr12	104760001	105500000	TAD804
chr12	105540001	105790000	TAD805
chr12	105810001	106070000	TAD806
chr12	106610001	107330000	TAD807
chr12	107340001	108030000	TAD808
chr12	108060001	108290000	TAD809
chr12	108310001	108910000	TAD810
chr12	109020001	109240000	TAD811
chr12	109540001	109850000	TAD812
chr12	109950001	110270000	TAD813
chr12	110530001	110780000	TAD814
chr12	110890001	111310000	TAD815
chr12	111330001	111760000	TAD816
chr12	111930001	112120000	TAD817
chr12	112630001	112860000	TAD818
chr12	112930001	113460000	TAD819
chr12	113880001	114380000	TAD820
chr12	114410001	115040000	TAD821
chr12	115050001	116360000	TAD822
chr12	116410001	116710000	TAD823
chr12	116720001	117130000	TAD824
chr12	117150001	117410000	TAD825
chr12	117640001	118290000	TAD826
chr12	118300001	118480000	TAD827
chr12	118600001	118830000	TAD828
chr12	119500001	119870000	TAD829
chr12	120180001	120580000	TAD830
chr12	120750001	120920000	TAD831
chr12	121010001	121160000	TAD832
chr12	121180001	121410000	TAD833
chr12	121720001	121900000	TAD834
chr12	121920001	122120000	TAD835
chr12	122810001	123020000	TAD836
chr12	123060001	123260000	TAD837
chr12	123300001	123720000	TAD838
chr12	123750001	124100000	TAD839
chr12	124240001	124490000	TAD840
chr12	124520001	124800000	TAD841
chr12	124840001	125400000	TAD842
chr12	125440001	125640000	TAD843
chr12	129970001	130300000	TAD844
chr12	130510001	130830000	TAD845
chr12	130880001	131240000	TAD846
chr12	131280001	131570000	TAD847
chr12	131580001	132060000	TAD848
chr12	132310001	132530000	TAD849
chr12	132980001	133200000	TAD850
chr13	19170001	20170000	TAD851
chr13	20290001	20540000	TAD852
chr13	20750001	21060000	TAD853
chr13	21070001	21280000	TAD854
chr13	21510001	21760000	TAD855
chr13	21850001	22070000	TAD856
chr13	22190001	23380000	TAD857
chr13	24570001	24830000	TAD858
chr13	27280001	27510000	TAD859
chr13	27590001	27930000	TAD860
chr13	28400001	28570000	TAD861
chr13	28670001	28860000	TAD862
chr13	28890001	29220000	TAD863
chr13	29230001	29380000	TAD864
chr13	30070001	30310000	TAD865
chr13	30340001	30690000	TAD866
chr13	31230001	31390000	TAD867
chr13	31440001	31630000	TAD868
chr13	32000001	32330000	TAD869
chr13	32370001	32990000	TAD870
chr13	33330001	34320000	TAD871
chr13	34450001	35760000	TAD872
chr13	36540001	36850000	TAD873
chr13	37630001	39230000	TAD874
chr13	39610001	40230000	TAD875
chr13	40320001	41310000	TAD876
chr13	41630001	41920000	TAD877
chr13	41950001	42230000	TAD878
chr13	42480001	42690000	TAD879
chr13	42900001	43160000	TAD880
chr13	43650001	44460000	TAD881
chr13	44720001	45020000	TAD882
chr13	45050001	45550000	TAD883
chr13	45600001	45870000	TAD884
chr13	45890001	46070000	TAD885
chr13	46100001	46760000	TAD886
chr13	47060001	47310000	TAD887
chr13	47380001	48370000	TAD888
chr13	49160001	49340000	TAD889
chr13	49350001	49550000	TAD890
chr13	49860001	50020000	TAD891
chr13	50230001	50540000	TAD892
chr13	50660001	51660000	TAD893
chr13	51690001	51920000	TAD894
chr13	52010001	52160000	TAD895
chr13	60250001	61020000	TAD896
chr13	61040001	61190000	TAD897
chr13	65030001	66220000	TAD898
chr13	73380001	73630000	TAD899
chr13	74310001	75840000	TAD900
chr13	75880001	76130000	TAD901
chr13	76260001	76440000	TAD902
chr13	78350001	78700000	TAD903
chr13	78710001	79600000	TAD904
chr13	79920001	80140000	TAD905
chr13	80200001	80940000	TAD906
chr13	85460001	86410000	TAD907
chr13	91720001	91950000	TAD908
chr13	92010001	92390000	TAD909
chr13	95060001	95280000	TAD910
chr13	95310001	95680000	TAD911
chr13	95830001	96060000	TAD912
chr13	96720001	97620000	TAD913
chr13	97670001	98020000	TAD914
chr13	98100001	98480000	TAD915
chr13	98490001	98650000	TAD916
chr13	98680001	99080000	TAD917
chr13	99090001	99320000	TAD918
chr13	99330001	99500000	TAD919
chr13	100300001	100550000	TAD920
chr13	100900001	101170000	TAD921
chr13	101360001	101770000	TAD922
chr13	101790001	102440000	TAD923
chr13	102760001	103110000	TAD924
chr13	103230001	103510000	TAD925
chr13	107840001	108830000	TAD926
chr13	109250001	109560000	TAD927
chr13	109920001	110780000	TAD928
chr13	110850001	111080000	TAD929
chr13	111090001	111250000	TAD930
chr13	111320001	111520000	TAD931
chr13	111570001	111710000	TAD932
chr13	111730001	111890000	TAD933
chr13	111980001	113140000	TAD934
chr13	113270001	113540000	TAD935
chr13	113900001	114120000	TAD936
chr14	20790001	21090000	TAD937
chr14	21160001	21450000	TAD938
chr14	21470001	21680000	TAD939
chr14	21690001	21860000	TAD940
chr14	23020001	23380000	TAD941
chr14	24060001	24420000	TAD942
chr14	24430001	24650000	TAD943
chr14	24930001	25170000	TAD944
chr14	25270001	25520000	TAD945
chr14	27180001	27450000	TAD946
chr14	29200001	30990000	TAD947
chr14	31180001	31380000	TAD948
chr14	31400001	31590000	TAD949
chr14	31620001	31810000	TAD950
chr14	32370001	34280000	TAD951
chr14	34290001	35010000	TAD952
chr14	35600001	35890000	TAD953
chr14	35900001	36170000	TAD954
chr14	36340001	36540000	TAD955
chr14	37420001	37620000	TAD956
chr14	37710001	38070000	TAD957
chr14	38370001	38670000	TAD958
chr14	39540001	39900000	TAD959
chr14	45360001	45590000	TAD960
chr14	49920001	50070000	TAD961
chr14	50100001	50270000	TAD962
chr14	50320001	50580000	TAD963
chr14	50780001	51000000	TAD964
chr14	51020001	51250000	TAD965
chr14	51410001	51720000	TAD966
chr14	51740001	52250000	TAD967
chr14	52260001	52610000	TAD968
chr14	52750001	52940000	TAD969
chr14	53250001	53430000	TAD970
chr14	53530001	53800000	TAD971
chr14	53840001	54830000	TAD972
chr14	55020001	55270000	TAD973
chr14	55470001	55890000	TAD974
chr14	55900001	56130000	TAD975
chr14	56170001	56340000	TAD976
chr14	56960001	57680000	TAD977
chr14	58950001	59500000	TAD978
chr14	59590001	59930000	TAD979
chr14	59980001	60390000	TAD980
chr14	60810001	61040000	TAD981
chr14	61080001	61490000	TAD982
chr14	61500001	61720000	TAD983
chr14	61750001	62220000	TAD984
chr14	62320001	62600000	TAD985
chr14	62620001	63770000	TAD986
chr14	63840001	64070000	TAD987
chr14	64090001	64250000	TAD988
chr14	64270001	64470000	TAD989
chr14	64800001	64950000	TAD990
chr14	64960001	65130000	TAD991
chr14	65240001	65390000	TAD992
chr14	65630001	65880000	TAD993
chr14	67610001	67820000	TAD994
chr14	67860001	68270000	TAD995
chr14	68400001	69300000	TAD996
chr14	69320001	69580000	TAD997
chr14	69590001	69950000	TAD998
chr14	70030001	70240000	TAD999
chr14	70280001	70510000	TAD1000
chr14	70550001	70760000	TAD1001
chr14	71060001	71470000	TAD1002
chr14	71610001	71790000	TAD1003
chr14	72340001	72900000	TAD1004
chr14	72970001	73380000	TAD1005
chr14	73630001	74140000	TAD1006
chr14	74180001	74360000	TAD1007
chr14	74560001	74740000	TAD1008
chr14	74780001	74960000	TAD1009
chr14	75070001	75290000	TAD1010
chr14	75330001	75570000	TAD1011
chr14	75590001	76040000	TAD1012
chr14	76160001	76460000	TAD1013
chr14	76500001	77140000	TAD1014
chr14	77340001	77560000	TAD1015
chr14	77590001	77760000	TAD1016
chr14	78310001	79310000	TAD1017
chr14	79400001	80470000	TAD1018
chr14	80510001	81340000	TAD1019
chr14	81410001	81650000	TAD1020
chr14	81690001	81950000	TAD1021
chr14	86590001	87370000	TAD1022
chr14	88390001	89030000	TAD1023
chr14	89090001	90410000	TAD1024
chr14	90440001	90730000	TAD1025
chr14	90750001	91220000	TAD1026
chr14	91350001	91640000	TAD1027
chr14	92000001	92470000	TAD1028
chr14	92610001	93150000	TAD1029
chr14	93410001	93640000	TAD1030
chr14	94120001	94390000	TAD1031
chr14	94490001	94620000	TAD1032
chr14	95590001	95880000	TAD1033
chr14	96020001	96470000	TAD1034
chr14	96510001	96950000	TAD1035
chr14	97030001	97220000	TAD1036
chr14	99280001	99730000	TAD1037
chr14	99760001	99920000	TAD1038
chr14	99950001	100140000	TAD1039
chr14	100170001	100370000	TAD1040
chr14	100420001	100670000	TAD1041
chr14	100850001	101120000	TAD1042
chr14	101140001	101310000	TAD1043
chr14	101350001	101690000	TAD1044
chr14	102160001	102420000	TAD1045
chr14	103160001	103410000	TAD1046
chr14	103540001	103770000	TAD1047
chr14	104020001	104190000	TAD1048
chr14	104220001	104540000	TAD1049
chr14	104600001	104820000	TAD1050
chr14	105670001	105820000	TAD1051
chr14	105830001	106000000	TAD1052
chr15	21880001	22590000	TAD1053
chr15	25550001	25710000	TAD1054
chr15	27130001	28310000	TAD1055
chr15	31210001	31460000	TAD1056
chr15	31480001	31790000	TAD1057
chr15	31800001	32470000	TAD1058
chr15	33530001	34010000	TAD1059
chr15	34020001	34310000	TAD1060
chr15	34950001	35230000	TAD1061
chr15	35370001	35750000	TAD1062
chr15	35810001	36020000	TAD1063
chr15	37190001	37420000	TAD1064
chr15	37500001	38190000	TAD1065
chr15	38720001	38990000	TAD1066
chr15	39070001	40310000	TAD1067
chr15	40330001	40500000	TAD1068
chr15	41190001	41340000	TAD1069
chr15	41360001	41500000	TAD1070
chr15	41710001	42220000	TAD1071
chr15	42270001	42450000	TAD1072
chr15	42480001	42720000	TAD1073
chr15	42770001	42970000	TAD1074
chr15	43010001	43240000	TAD1075
chr15	43310001	43620000	TAD1076
chr15	44160001	44520000	TAD1077
chr15	44550001	44830000	TAD1078
chr15	44870001	45090000	TAD1079
chr15	45420001	45940000	TAD1080
chr15	45990001	46580000	TAD1081
chr15	46590001	47460000	TAD1082
chr15	47990001	48280000	TAD1083
chr15	48630001	49090000	TAD1084
chr15	49130001	49450000	TAD1085
chr15	49510001	50630000	TAD1086
chr15	50950001	51200000	TAD1087
chr15	51430001	51710000	TAD1088
chr15	51930001	52220000	TAD1089
chr15	52240001	52510000	TAD1090
chr15	52540001	53040000	TAD1091
chr15	53060001	54050000	TAD1092
chr15	55480001	55740000	TAD1093
chr15	55770001	56140000	TAD1094
chr15	56200001	56400000	TAD1095
chr15	56540001	56740000	TAD1096
chr15	57200001	57440000	TAD1097
chr15	57620001	57830000	TAD1098
chr15	57850001	58480000	TAD1099
chr15	58500001	59180000	TAD1100
chr15	59240001	59430000	TAD1101
chr15	59460001	59800000	TAD1102
chr15	59810001	60830000	TAD1103
chr15	60860001	61230000	TAD1104
chr15	61260001	62130000	TAD1105
chr15	62150001	62610000	TAD1106
chr15	62640001	63040000	TAD1107
chr15	63070001	63390000	TAD1108
chr15	63440001	63570000	TAD1109
chr15	63580001	63730000	TAD1110
chr15	63750001	63900000	TAD1111
chr15	63930001	64390000	TAD1112
chr15	64460001	64670000	TAD1113
chr15	64700001	64980000	TAD1114
chr15	65110001	65600000	TAD1115
chr15	65920001	66170000	TAD1116
chr15	66210001	66580000	TAD1117
chr15	66590001	66800000	TAD1118
chr15	66870001	67200000	TAD1119
chr15	67220001	67610000	TAD1120
chr15	67740001	68130000	TAD1121
chr15	68140001	68490000	TAD1122
chr15	68540001	68980000	TAD1123
chr15	69030001	69220000	TAD1124
chr15	69340001	69730000	TAD1125
chr15	69760001	70350000	TAD1126
chr15	70380001	70790000	TAD1127
chr15	70810001	71180000	TAD1128
chr15	71250001	72100000	TAD1129
chr15	72110001	72470000	TAD1130
chr15	72500001	72930000	TAD1131
chr15	73070001	73390000	TAD1132
chr15	73570001	74080000	TAD1133
chr15	74400001	74620000	TAD1134
chr15	74650001	74910000	TAD1135
chr15	74920001	75260000	TAD1136
chr15	75310001	75510000	TAD1137
chr15	75650001	75980000	TAD1138
chr15	76460001	77190000	TAD1139
chr15	77400001	77820000	TAD1140
chr15	77900001	78170000	TAD1141
chr15	78200001	78560000	TAD1142
chr15	78580001	79050000	TAD1143
chr15	79200001	79600000	TAD1144
chr15	80320001	80490000	TAD1145
chr15	80710001	81280000	TAD1146
chr15	81400001	82510000	TAD1147
chr15	83210001	83470000	TAD1148
chr15	83510001	83660000	TAD1149
chr15	83700001	83880000	TAD1150
chr15	83910001	84080000	TAD1151
chr15	85180001	85340000	TAD1152
chr15	85830001	86140000	TAD1153
chr15	86260001	86400000	TAD1154
chr15	87450001	88820000	TAD1155
chr15	88840001	89430000	TAD1156
chr15	89440001	89740000	TAD1157
chr15	89870001	90140000	TAD1158
chr15	90290001	90640000	TAD1159
chr15	90660001	91170000	TAD1160
chr15	91190001	91480000	TAD1161
chr15	91590001	91820000	TAD1162
chr15	91850001	92230000	TAD1163
chr15	92380001	92630000	TAD1164
chr15	92780001	93280000	TAD1165
chr15	93320001	93560000	TAD1166
chr15	93580001	94870000	TAD1167
chr15	94930001	95140000	TAD1168
chr15	95210001	95580000	TAD1169
chr15	98980001	99790000	TAD1170
chr15	99800001	100280000	TAD1171
chr15	100460001	101110000	TAD1172
chr15	101160001	101420000	TAD1173
chr15	101570001	101820000	TAD1174
chr15	101830001	102190000	TAD1175
chr16	860001	1120000	TAD1176
chr16	1380001	1830000	TAD1177
chr16	1850001	2020000	TAD1178
chr16	2040001	2210000	TAD1179
chr16	2290001	2570000	TAD1180
chr16	2750001	3010000	TAD1181
chr16	3220001	3720000	TAD1182
chr16	3770001	3980000	TAD1183
chr16	3990001	4470000	TAD1184
chr16	4520001	4710000	TAD1185
chr16	4740001	5150000	TAD1186
chr16	5200001	5690000	TAD1187
chr16	6720001	8560000	TAD1188
chr16	8970001	9240000	TAD1189
chr16	9250001	10600000	TAD1190
chr16	10610001	11040000	TAD1191
chr16	11050001	11360000	TAD1192
chr16	11490001	11900000	TAD1193
chr16	12000001	12180000	TAD1194
chr16	12190001	14000000	TAD1195
chr16	14010001	14340000	TAD1196
chr16	14380001	14640000	TAD1197
chr16	15480001	15820000	TAD1198
chr16	15940001	16190000	TAD1199
chr16	16850001	18280000	TAD1200
chr16	19090001	19540000	TAD1201
chr16	19570001	20410000	TAD1202
chr16	20820001	21120000	TAD1203
chr16	21520001	22450000	TAD1204
chr16	23080001	23460000	TAD1205
chr16	23740001	24520000	TAD1206
chr16	24550001	24820000	TAD1207
chr16	24840001	25160000	TAD1208
chr16	25280001	25710000	TAD1209
chr16	27150001	27480000	TAD1210
chr16	28120001	28270000	TAD1211
chr16	29860001	30050000	TAD1212
chr16	30420001	30670000	TAD1213
chr16	30710001	30960000	TAD1214
chr16	30970001	31200000	TAD1215
chr16	31210001	31460000	TAD1216
chr16	33300001	33980000	TAD1217
chr16	34170001	35280000	TAD1218
chr16	46660001	46970000	TAD1219
chr16	47780001	48200000	TAD1220
chr16	48380001	48670000	TAD1221
chr16	48710001	49400000	TAD1222
chr16	49450001	49980000	TAD1223
chr16	50400001	50850000	TAD1224
chr16	51790001	52030000	TAD1225
chr16	52180001	52820000	TAD1226
chr16	53080001	53290000	TAD1227
chr16	53340001	53550000	TAD1228
chr16	53980001	54210000	TAD1229
chr16	55970001	56360000	TAD1230
chr16	57330001	57460000	TAD1231
chr16	57580001	58050000	TAD1232
chr16	58360001	58530000	TAD1233
chr16	58540001	58800000	TAD1234
chr16	61720001	62160000	TAD1235
chr16	66380001	66640000	TAD1236
chr16	66980001	67220000	TAD1237
chr16	67270001	67510000	TAD1238
chr16	67550001	67700000	TAD1239
chr16	68110001	68270000	TAD1240
chr16	68400001	68900000	TAD1241
chr16	68920001	69160000	TAD1242
chr16	69170001	69350000	TAD1243
chr16	69380001	69730000	TAD1244
chr16	69800001	69980000	TAD1245
chr16	70390001	70560000	TAD1246
chr16	71430001	71660000	TAD1247
chr16	71680001	72060000	TAD1248
chr16	72150001	72520000	TAD1249
chr16	72530001	72820000	TAD1250
chr16	74070001	74310000	TAD1251
chr16	74490001	74680000	TAD1252
chr16	74700001	74910000	TAD1253
chr16	75010001	75170000	TAD1254
chr16	75230001	75440000	TAD1255
chr16	75460001	75680000	TAD1256
chr16	75810001	77230000	TAD1257
chr16	77250001	77640000	TAD1258
chr16	77690001	78050000	TAD1259
chr16	78130001	80550000	TAD1260
chr16	80560001	81040000	TAD1261
chr16	81050001	81380000	TAD1262
chr16	81400001	81770000	TAD1263
chr16	81780001	82280000	TAD1264
chr16	83260001	83480000	TAD1265
chr16	83500001	83830000	TAD1266
chr16	83960001	85130000	TAD1267
chr16	85140001	85290000	TAD1268
chr16	85460001	85650000	TAD1269
chr16	85670001	85830000	TAD1270
chr16	85840001	86070000	TAD1271
chr16	86080001	86570000	TAD1272
chr16	86590001	87340000	TAD1273
chr16	87440001	87690000	TAD1274
chr16	87740001	87960000	TAD1275
chr16	87990001	88640000	TAD1276
chr16	88880001	89300000	TAD1277
chr16	89360001	89610000	TAD1278
chr16	89630001	89770000	TAD1279
chr17	650001	900000	TAD1280
chr17	930001	1130000	TAD1281
chr17	1250001	1420000	TAD1282
chr17	1580001	1770000	TAD1283
chr17	1780001	1950000	TAD1284
chr17	1960001	2170000	TAD1285
chr17	2320001	2620000	TAD1286
chr17	2730001	3450000	TAD1287
chr17	3620001	4000000	TAD1288
chr17	4110001	4320000	TAD1289
chr17	4610001	4970000	TAD1290
chr17	5400001	7100000	TAD1291
chr17	7250001	7480000	TAD1292
chr17	7620001	7970000	TAD1293
chr17	8020001	8290000	TAD1294
chr17	8300001	8700000	TAD1295
chr17	9620001	9840000	TAD1296
chr17	9870001	10180000	TAD1297
chr17	10220001	10520000	TAD1298
chr17	10620001	11890000	TAD1299
chr17	11900001	12060000	TAD1300
chr17	12070001	12920000	TAD1301
chr17	13160001	15120000	TAD1302
chr17	15130001	15440000	TAD1303
chr17	15730001	15920000	TAD1304
chr17	16450001	16620000	TAD1305
chr17	16890001	17100000	TAD1306
chr17	17230001	17710000	TAD1307
chr17	17770001	17960000	TAD1308
chr17	19260001	19680000	TAD1309
chr17	19690001	19860000	TAD1310
chr17	19880001	20020000	TAD1311
chr17	21180001	21420000	TAD1312
chr17	25520001	25940000	TAD1313
chr17	26080001	26610000	TAD1314
chr17	27070001	27270000	TAD1315
chr17	27280001	27610000	TAD1316
chr17	27670001	27890000	TAD1317
chr17	27900001	28430000	TAD1318
chr17	28440001	28810000	TAD1319
chr17	29210001	29560000	TAD1320
chr17	29710001	30180000	TAD1321
chr17	30320001	30490000	TAD1322
chr17	31320001	32070000	TAD1323
chr17	32090001	32480000	TAD1324
chr17	32500001	32700000	TAD1325
chr17	32730001	33280000	TAD1326
chr17	33300001	33880000	TAD1327
chr17	33910001	34140000	TAD1328
chr17	35050001	35430000	TAD1329
chr17	35990001	36250000	TAD1330
chr17	36650001	36830000	TAD1331
chr17	36900001	37590000	TAD1332
chr17	37690001	38320000	TAD1333
chr17	38510001	38730000	TAD1334
chr17	38760001	38960000	TAD1335
chr17	39060001	39480000	TAD1336
chr17	39680001	39830000	TAD1337
chr17	39850001	40080000	TAD1338
chr17	40470001	40690000	TAD1339
chr17	40980001	41150000	TAD1340
chr17	41430001	41580000	TAD1341
chr17	41610001	41850000	TAD1342
chr17	41940001	42120000	TAD1343
chr17	42250001	42440000	TAD1344
chr17	42460001	42810000	TAD1345
chr17	42840001	43180000	TAD1346
chr17	43330001	43490000	TAD1347
chr17	43710001	43940000	TAD1348
chr17	44120001	44290000	TAD1349
chr17	45570001	45700000	TAD1350
chr17	46220001	46720000	TAD1351
chr17	46730001	47120000	TAD1352
chr17	47490001	47910000	TAD1353
chr17	47930001	48080000	TAD1354
chr17	48270001	48410000	TAD1355
chr17	48430001	48810000	TAD1356
chr17	48850001	49250000	TAD1357
chr17	49370001	52980000	TAD1358
chr17	53060001	53590000	TAD1359
chr17	53600001	53870000	TAD1360
chr17	54190001	54390000	TAD1361
chr17	54880001	55040000	TAD1362
chr17	55050001	55190000	TAD1363
chr17	55200001	55660000	TAD1364
chr17	55920001	56090000	TAD1365
chr17	56330001	56560000	TAD1366
chr17	56590001	57090000	TAD1367
chr17	57390001	57530000	TAD1368
chr17	57780001	57950000	TAD1369
chr17	58320001	58510000	TAD1370
chr17	58520001	58740000	TAD1371
chr17	58790001	59060000	TAD1372
chr17	59080001	59470000	TAD1373
chr17	59480001	59670000	TAD1374
chr17	59700001	59930000	TAD1375
chr17	60330001	60500000	TAD1376
chr17	60770001	61060000	TAD1377
chr17	61490001	61920000	TAD1378
chr17	61950001	62220000	TAD1379
chr17	62930001	63200000	TAD1380
chr17	63220001	64170000	TAD1381
chr17	64190001	64670000	TAD1382
chr17	65360001	65710000	TAD1383
chr17	65730001	65930000	TAD1384
chr17	66010001	66200000	TAD1385
chr17	66240001	66460000	TAD1386
chr17	66520001	67530000	TAD1387
chr17	67550001	68160000	TAD1388
chr17	68210001	68620000	TAD1389
chr17	70290001	70540000	TAD1390
chr17	70550001	71390000	TAD1391
chr17	71420001	72200000	TAD1392
chr17	73260001	73410000	TAD1393
chr17	73890001	74300000	TAD1394
chr17	74510001	74720000	TAD1395
chr17	74790001	75250000	TAD1396
chr17	75290001	75500000	TAD1397
chr17	75520001	76020000	TAD1398
chr17	76060001	76440000	TAD1399
chr17	76470001	76760000	TAD1400
chr17	76820001	77010000	TAD1401
chr17	78040001	78370000	TAD1402
chr17	78390001	78560000	TAD1403
chr17	78960001	79510000	TAD1404
chr17	79830001	80020000	TAD1405
chr17	80200001	80550000	TAD1406
chr17	80570001	80740000	TAD1407
chr18	280001	620000	TAD1408
chr18	680001	860000	TAD1409
chr18	2180001	2550000	TAD1410
chr18	2570001	2740000	TAD1411
chr18	2930001	3250000	TAD1412
chr18	3260001	3670000	TAD1413
chr18	3680001	4030000	TAD1414
chr18	4110001	5060000	TAD1415
chr18	5850001	6520000	TAD1416
chr18	6530001	6900000	TAD1417
chr18	6910001	7200000	TAD1418
chr18	7220001	7570000	TAD1419
chr18	7720001	8450000	TAD1420
chr18	8650001	9000000	TAD1421
chr18	9180001	9550000	TAD1422
chr18	9560001	9960000	TAD1423
chr18	9970001	10530000	TAD1424
chr18	10550001	10790000	TAD1425
chr18	10850001	11160000	TAD1426
chr18	11650001	12050000	TAD1427
chr18	12080001	12310000	TAD1428
chr18	12380001	12680000	TAD1429
chr18	12700001	12950000	TAD1430
chr18	13160001	13660000	TAD1431
chr18	13810001	14080000	TAD1432
chr18	18520001	18770000	TAD1433
chr18	18780001	19050000	TAD1434
chr18	19170001	19430000	TAD1435
chr18	19470001	20150000	TAD1436
chr18	20160001	20340000	TAD1437
chr18	20380001	20590000	TAD1438
chr18	20600001	21050000	TAD1439
chr18	21090001	21400000	TAD1440
chr18	21470001	21710000	TAD1441
chr18	21730001	22050000	TAD1442
chr18	22120001	22310000	TAD1443
chr18	23950001	24240000	TAD1444
chr18	28990001	29130000	TAD1445
chr18	29140001	29400000	TAD1446
chr18	29420001	29710000	TAD1447
chr18	29830001	30080000	TAD1448
chr18	32170001	32380000	TAD1449
chr18	32440001	32770000	TAD1450
chr18	32800001	33310000	TAD1451
chr18	33330001	33550000	TAD1452
chr18	33580001	33870000	TAD1453
chr18	33890001	34360000	TAD1454
chr18	34920001	35130000	TAD1455
chr18	37970001	39000000	TAD1456
chr18	39340001	39500000	TAD1457
chr18	39670001	41150000	TAD1458
chr18	43020001	43250000	TAD1459
chr18	43260001	43460000	TAD1460
chr18	44570001	44740000	TAD1461
chr18	45290001	46200000	TAD1462
chr18	46770001	46970000	TAD1463
chr18	47030001	47400000	TAD1464
chr18	48010001	48320000	TAD1465
chr18	48340001	48600000	TAD1466
chr18	48780001	51890000	TAD1467
chr18	52390001	52900000	TAD1468
chr18	53040001	54260000	TAD1469
chr18	55110001	55250000	TAD1470
chr18	55280001	55540000	TAD1471
chr18	55850001	56010000	TAD1472
chr18	56040001	56430000	TAD1473
chr18	56440001	56750000	TAD1474
chr18	57100001	57660000	TAD1475
chr18	58470001	58730000	TAD1476
chr18	59960001	60660000	TAD1477
chr18	60670001	61000000	TAD1478
chr18	61010001	61670000	TAD1479
chr18	64880001	65160000	TAD1480
chr18	66480001	67770000	TAD1481
chr18	67820001	68130000	TAD1482
chr18	68430001	70340000	TAD1483
chr18	70360001	71790000	TAD1484
chr18	71840001	72010000	TAD1485
chr18	72330001	74100000	TAD1486
chr18	74180001	74440000	TAD1487
chr18	74490001	74680000	TAD1488
chr19	1270001	1430000	TAD1489
chr19	1620001	1850000	TAD1490
chr19	2280001	2420000	TAD1491
chr19	2440001	2790000	TAD1492
chr19	2950001	3220000	TAD1493
chr19	3290001	3500000	TAD1494
chr19	3990001	4220000	TAD1495
chr19	4240001	4410000	TAD1496
chr19	4800001	5040000	TAD1497
chr19	5360001	5580000	TAD1498
chr19	5710001	5910000	TAD1499
chr19	6010001	6430000	TAD1500
chr19	7620001	7970000	TAD1501
chr19	8000001	8330000	TAD1502
chr19	9010001	9230000	TAD1503
chr19	9290001	9690000	TAD1504
chr19	9730001	9910000	TAD1505
chr19	10020001	10200000	TAD1506
chr19	10230001	10510000	TAD1507
chr19	10560001	10980000	TAD1508
chr19	11030001	11220000	TAD1509
chr19	11360001	11590000	TAD1510
chr19	11740001	12780000	TAD1511
chr19	12800001	13060000	TAD1512
chr19	13070001	13230000	TAD1513
chr19	13380001	13840000	TAD1514
chr19	13990001	14200000	TAD1515
chr19	14280001	14490000	TAD1516
chr19	14670001	15130000	TAD1517
chr19	15190001	16310000	TAD1518
chr19	16330001	16510000	TAD1519
chr19	16840001	17170000	TAD1520
chr19	17550001	17980000	TAD1521
chr19	18390001	18540000	TAD1522
chr19	18550001	18990000	TAD1523
chr19	19260001	19450000	TAD1524
chr19	19630001	19770000	TAD1525
chr19	21190001	21380000	TAD1526
chr19	29390001	30030000	TAD1527
chr19	30210001	31160000	TAD1528
chr19	31340001	32770000	TAD1529
chr19	32780001	33080000	TAD1530
chr19	33180001	33450000	TAD1531
chr19	33460001	33620000	TAD1532
chr19	33700001	34250000	TAD1533
chr19	34270001	34600000	TAD1534
chr19	34660001	34890000	TAD1535
chr19	35010001	35220000	TAD1536
chr19	35520001	35750000	TAD1537
chr19	35790001	35990000	TAD1538
chr19	36020001	36180000	TAD1539
chr19	36220001	36430000	TAD1540
chr19	36800001	38610000	TAD1541
chr19	39440001	39870000	TAD1542
chr19	40030001	40270000	TAD1543
chr19	40370001	40730000	TAD1544
chr19	40790001	41150000	TAD1545
chr19	41160001	41320000	TAD1546
chr19	41330001	41810000	TAD1547
chr19	41940001	42090000	TAD1548
chr19	42120001	42330000	TAD1549
chr19	42600001	42940000	TAD1550
chr19	44320001	45040000	TAD1551
chr19	45060001	45370000	TAD1552
chr19	45690001	45850000	TAD1553
chr19	45990001	46200000	TAD1554
chr19	46560001	47050000	TAD1555
chr19	47250001	47520000	TAD1556
chr19	47770001	47930000	TAD1557
chr19	47940001	48220000	TAD1558
chr19	48460001	48610000	TAD1559
chr19	48810001	49120000	TAD1560
chr19	49550001	49960000	TAD1561
chr19	50180001	50380000	TAD1562
chr19	50650001	50850000	TAD1563
chr19	50860001	51020000	TAD1564
chr19	51300001	51430000	TAD1565
chr19	52280001	54280000	TAD1566
chr19	54350001	54610000	TAD1567
chr19	54660001	54940000	TAD1568
chr19	55630001	55970000	TAD1569
chr19	56020001	56150000	TAD1570
chr19	56200001	56860000	TAD1571
chr19	56880001	57610000	TAD1572
chr19	58420001	58680000	TAD1573
chr2	300001	660000	TAD1574
chr2	740001	1530000	TAD1575
chr2	1550001	1840000	TAD1576
chr2	3730001	3960000	TAD1577
chr2	7210001	8870000	TAD1578
chr2	8940001	9530000	TAD1579
chr2	9640001	9920000	TAD1580
chr2	9930001	10200000	TAD1581
chr2	10280001	10570000	TAD1582
chr2	10580001	10810000	TAD1583
chr2	10820001	11270000	TAD1584
chr2	11340001	11590000	TAD1585
chr2	11960001	13160000	TAD1586
chr2	13180001	15100000	TAD1587
chr2	16950001	17830000	TAD1588
chr2	18040001	18370000	TAD1589
chr2	19570001	19920000	TAD1590
chr2	20100001	20500000	TAD1591
chr2	20630001	20850000	TAD1592
chr2	21240001	23410000	TAD1593
chr2	24630001	25040000	TAD1594
chr2	25180001	25420000	TAD1595
chr2	25490001	25980000	TAD1596
chr2	26060001	26400000	TAD1597
chr2	26810001	26990000	TAD1598
chr2	27310001	27530000	TAD1599
chr2	27610001	27900000	TAD1600
chr2	27920001	28640000	TAD1601
chr2	28790001	29030000	TAD1602
chr2	29180001	29420000	TAD1603
chr2	29440001	30300000	TAD1604
chr2	30390001	30640000	TAD1605
chr2	30940001	31850000	TAD1606
chr2	32990001	33630000	TAD1607
chr2	33850001	36560000	TAD1608
chr2	36570001	36730000	TAD1609
chr2	37630001	38110000	TAD1610
chr2	38130001	38520000	TAD1611
chr2	38530001	38750000	TAD1612
chr2	38770001	38970000	TAD1613
chr2	39270001	39480000	TAD1614
chr2	39540001	39990000	TAD1615
chr2	40130001	40420000	TAD1616
chr2	40450001	40720000	TAD1617
chr2	42070001	42530000	TAD1618
chr2	42580001	43460000	TAD1619
chr2	43480001	43760000	TAD1620
chr2	43820001	44110000	TAD1621
chr2	44230001	44590000	TAD1622
chr2	44660001	45190000	TAD1623
chr2	45200001	45740000	TAD1624
chr2	45840001	46180000	TAD1625
chr2	46220001	46590000	TAD1626
chr2	46690001	46860000	TAD1627
chr2	46880001	47130000	TAD1628
chr2	47200001	47560000	TAD1629
chr2	47680001	48000000	TAD1630
chr2	48050001	48330000	TAD1631
chr2	48340001	48690000	TAD1632
chr2	48830001	50650000	TAD1633
chr2	53230001	53430000	TAD1634
chr2	54170001	54900000	TAD1635
chr2	55230001	55460000	TAD1636
chr2	55500001	55800000	TAD1637
chr2	55920001	56250000	TAD1638
chr2	56380001	57770000	TAD1639
chr2	58980001	60910000	TAD1640
chr2	60990001	61240000	TAD1641
chr2	61730001	62130000	TAD1642
chr2	62150001	62650000	TAD1643
chr2	62670001	63010000	TAD1644
chr2	63260001	63720000	TAD1645
chr2	63890001	64100000	TAD1646
chr2	64120001	64540000	TAD1647
chr2	64550001	64750000	TAD1648
chr2	64840001	65100000	TAD1649
chr2	65120001	65450000	TAD1650
chr2	65470001	65800000	TAD1651
chr2	65860001	66640000	TAD1652
chr2	67720001	67880000	TAD1653
chr2	67900001	68070000	TAD1654
chr2	68080001	68260000	TAD1655
chr2	68330001	68530000	TAD1656
chr2	68700001	68930000	TAD1657
chr2	68960001	69160000	TAD1658
chr2	69170001	69560000	TAD1659
chr2	69770001	70110000	TAD1660
chr2	70120001	70510000	TAD1661
chr2	70530001	71070000	TAD1662
chr2	71320001	71750000	TAD1663
chr2	71760001	72060000	TAD1664
chr2	72390001	73110000	TAD1665
chr2	73120001	73440000	TAD1666
chr2	73490001	73880000	TAD1667
chr2	74040001	74380000	TAD1668
chr2	74450001	74640000	TAD1669
chr2	74910001	75110000	TAD1670
chr2	75270001	75650000	TAD1671
chr2	75680001	75870000	TAD1672
chr2	75940001	76850000	TAD1673
chr2	79460001	80120000	TAD1674
chr2	84670001	85130000	TAD1675
chr2	85290001	85530000	TAD1676
chr2	85550001	85840000	TAD1677
chr2	85850001	86050000	TAD1678
chr2	86060001	86320000	TAD1679
chr2	86380001	86680000	TAD1680
chr2	86720001	86950000	TAD1681
chr2	91630001	92330000	TAD1682
chr2	97040001	97200000	TAD1683
chr2	97220001	97480000	TAD1684
chr2	98410001	98620000	TAD1685
chr2	99020001	99220000	TAD1686
chr2	99250001	99690000	TAD1687
chr2	99700001	100110000	TAD1688
chr2	100860001	101200000	TAD1689
chr2	101220001	101620000	TAD1690
chr2	101630001	101840000	TAD1691
chr2	102010001	102490000	TAD1692
chr2	102610001	103060000	TAD1693
chr2	103070001	103360000	TAD1694
chr2	103440001	105610000	TAD1695
chr2	105720001	105880000	TAD1696
chr2	105940001	106160000	TAD1697
chr2	107220001	108820000	TAD1698
chr2	109470001	110110000	TAD1699
chr2	111570001	111850000	TAD1700
chr2	112640001	112810000	TAD1701
chr2	113340001	113710000	TAD1702
chr2	113980001	114140000	TAD1703
chr2	114500001	114710000	TAD1704
chr2	118570001	118760000	TAD1705
chr2	118780001	118960000	TAD1706
chr2	119310001	119620000	TAD1707
chr2	121450001	122120000	TAD1708
chr2	122290001	122490000	TAD1709
chr2	128070001	128260000	TAD1710
chr2	128280001	128450000	TAD1711
chr2	129080001	130690000	TAD1712
chr2	133930001	134610000	TAD1713
chr2	134670001	134840000	TAD1714
chr2	135740001	136500000	TAD1715
chr2	137190001	138610000	TAD1716
chr2	139360001	139550000	TAD1717
chr2	142710001	142890000	TAD1718
chr2	143410001	143660000	TAD1719
chr2	143830001	144020000	TAD1720
chr2	147280001	147450000	TAD1721
chr2	147820001	148090000	TAD1722
chr2	150170001	150430000	TAD1723
chr2	150440001	151350000	TAD1724
chr2	151450001	152080000	TAD1725
chr2	152110001	152310000	TAD1726
chr2	152890001	153040000	TAD1727
chr2	153600001	154410000	TAD1728
chr2	155280001	156170000	TAD1729
chr2	157190001	158080000	TAD1730
chr2	158620001	158870000	TAD1731
chr2	159740001	160010000	TAD1732
chr2	160650001	160840000	TAD1733
chr2	160940001	161930000	TAD1734
chr2	162810001	162990000	TAD1735
chr2	163010001	163170000	TAD1736
chr2	163190001	163990000	TAD1737
chr2	164010001	165380000	TAD1738
chr2	165600001	165830000	TAD1739
chr2	166800001	167050000	TAD1740
chr2	168980001	169170000	TAD1741
chr2	169620001	169780000	TAD1742
chr2	169800001	169980000	TAD1743
chr2	170430001	170650000	TAD1744
chr2	172830001	172980000	TAD1745
chr2	173020001	173340000	TAD1746
chr2	173420001	173610000	TAD1747
chr2	173670001	173850000	TAD1748
chr2	173890001	174080000	TAD1749
chr2	174250001	175240000	TAD1750
chr2	175300001	175570000	TAD1751
chr2	175620001	175870000	TAD1752
chr2	176180001	176970000	TAD1753
chr2	178020001	178640000	TAD1754
chr2	178980001	179280000	TAD1755
chr2	180060001	180250000	TAD1756
chr2	180970001	181930000	TAD1757
chr2	182600001	182960000	TAD1758
chr2	183630001	183820000	TAD1759
chr2	187160001	187530000	TAD1760
chr2	188460001	189380000	TAD1761
chr2	189960001	190190000	TAD1762
chr2	190310001	190520000	TAD1763
chr2	190950001	191160000	TAD1764
chr2	191380001	191530000	TAD1765
chr2	191640001	191870000	TAD1766
chr2	192020001	192390000	TAD1767
chr2	192410001	192590000	TAD1768
chr2	196980001	197170000	TAD1769
chr2	199160001	200560000	TAD1770
chr2	201160001	201340000	TAD1771
chr2	201370001	201570000	TAD1772
chr2	201760001	202060000	TAD1773
chr2	202650001	203060000	TAD1774
chr2	203160001	203410000	TAD1775
chr2	203440001	203710000	TAD1776
chr2	203750001	204000000	TAD1777
chr2	204080001	204320000	TAD1778
chr2	206540001	206800000	TAD1779
chr2	208610001	208940000	TAD1780
chr2	208950001	209170000	TAD1781
chr2	209240001	210170000	TAD1782
chr2	210200001	210440000	TAD1783
chr2	210860001	211070000	TAD1784
chr2	211100001	211290000	TAD1785
chr2	211310001	211500000	TAD1786
chr2	217070001	217360000	TAD1787
chr2	217370001	217550000	TAD1788
chr2	218640001	218940000	TAD1789
chr2	219130001	219280000	TAD1790
chr2	219570001	220230000	TAD1791
chr2	220250001	220400000	TAD1792
chr2	220520001	222890000	TAD1793
chr2	223590001	223780000	TAD1794
chr2	223820001	224740000	TAD1795
chr2	224840001	225160000	TAD1796
chr2	227680001	227860000	TAD1797
chr2	227970001	228140000	TAD1798
chr2	228760001	230160000	TAD1799
chr2	230170001	230490000	TAD1800
chr2	231480001	231680000	TAD1801
chr2	231690001	231920000	TAD1802
chr2	232070001	232310000	TAD1803
chr2	232710001	233410000	TAD1804
chr2	233430001	233630000	TAD1805
chr2	234170001	234370000	TAD1806
chr2	234380001	234770000	TAD1807
chr2	235040001	235190000	TAD1808
chr2	236030001	236670000	TAD1809
chr2	237250001	237990000	TAD1810
chr2	238020001	238330000	TAD1811
chr2	239420001	239700000	TAD1812
chr2	240040001	240960000	TAD1813
chr2	241120001	241390000	TAD1814
chr2	242300001	242600000	TAD1815
chr2	242650001	242830000	TAD1816
chr20	320001	470000	TAD1817
chr20	480001	750000	TAD1818
chr20	760001	950000	TAD1819
chr20	1270001	1450000	TAD1820
chr20	1940001	2160000	TAD1821
chr20	2460001	2650000	TAD1822
chr20	2710001	3010000	TAD1823
chr20	3030001	3310000	TAD1824
chr20	3890001	4080000	TAD1825
chr20	4200001	4720000	TAD1826
chr20	4730001	5090000	TAD1827
chr20	5200001	5490000	TAD1828
chr20	5520001	5940000	TAD1829
chr20	6560001	6770000	TAD1830
chr20	6810001	7090000	TAD1831
chr20	8000001	8710000	TAD1832
chr20	8730001	9360000	TAD1833
chr20	9390001	9590000	TAD1834
chr20	9600001	9890000	TAD1835
chr20	11270001	11530000	TAD1836
chr20	11650001	11910000	TAD1837
chr20	12920001	13290000	TAD1838
chr20	13780001	14060000	TAD1839
chr20	14110001	14300000	TAD1840
chr20	16470001	16750000	TAD1841
chr20	16780001	17430000	TAD1842
chr20	17660001	17930000	TAD1843
chr20	17990001	18270000	TAD1844
chr20	18370001	18560000	TAD1845
chr20	18590001	19650000	TAD1846
chr20	20060001	20310000	TAD1847
chr20	20620001	21560000	TAD1848
chr20	21630001	22270000	TAD1849
chr20	22300001	23330000	TAD1850
chr20	23850001	24920000	TAD1851
chr20	24970001	25170000	TAD1852
chr20	30120001	30370000	TAD1853
chr20	30400001	30700000	TAD1854
chr20	30720001	31260000	TAD1855
chr20	31460001	31890000	TAD1856
chr20	32040001	32240000	TAD1857
chr20	32310001	33370000	TAD1858
chr20	33410001	33610000	TAD1859
chr20	33680001	33870000	TAD1860
chr20	33880001	34040000	TAD1861
chr20	34050001	34270000	TAD1862
chr20	34300001	34540000	TAD1863
chr20	34550001	34780000	TAD1864
chr20	35130001	35560000	TAD1865
chr20	35570001	35820000	TAD1866
chr20	35850001	36180000	TAD1867
chr20	36190001	36620000	TAD1868
chr20	36650001	37050000	TAD1869
chr20	37060001	37210000	TAD1870
chr20	37230001	37680000	TAD1871
chr20	37800001	38720000	TAD1872
chr20	38870001	39340000	TAD1873
chr20	39350001	39760000	TAD1874
chr20	39770001	39980000	TAD1875
chr20	40050001	40300000	TAD1876
chr20	41830001	42060000	TAD1877
chr20	42080001	42350000	TAD1878
chr20	42370001	42720000	TAD1879
chr20	42840001	43020000	TAD1880
chr20	43110001	43270000	TAD1881
chr20	43370001	43510000	TAD1882
chr20	43620001	45070000	TAD1883
chr20	45110001	45340000	TAD1884
chr20	45370001	45800000	TAD1885
chr20	45830001	46280000	TAD1886
chr20	46290001	47240000	TAD1887
chr20	47250001	47550000	TAD1888
chr20	47940001	48160000	TAD1889
chr20	48220001	48510000	TAD1890
chr20	48550001	48730000	TAD1891
chr20	48800001	49090000	TAD1892
chr20	49220001	49580000	TAD1893
chr20	49600001	49950000	TAD1894
chr20	49980001	50230000	TAD1895
chr20	50290001	50720000	TAD1896
chr20	50850001	52170000	TAD1897
chr20	52180001	52560000	TAD1898
chr20	52830001	53270000	TAD1899
chr20	53280001	54780000	TAD1900
chr20	54960001	55640000	TAD1901
chr20	55660001	55920000	TAD1902
chr20	55930001	56080000	TAD1903
chr20	56170001	56780000	TAD1904
chr20	56800001	57020000	TAD1905
chr20	57050001	57280000	TAD1906
chr20	57440001	57620000	TAD1907
chr20	58120001	58350000	TAD1908
chr20	58540001	60490000	TAD1909
chr20	60550001	60730000	TAD1910
chr20	61680001	61830000	TAD1911
chr20	62170001	62330000	TAD1912
chr20	62340001	62530000	TAD1913
chr21	10400001	11080000	TAD1914
chr21	15630001	15780000	TAD1915
chr21	15810001	16150000	TAD1916
chr21	16410001	16860000	TAD1917
chr21	16970001	17220000	TAD1918
chr21	17330001	17710000	TAD1919
chr21	17790001	17980000	TAD1920
chr21	18430001	18640000	TAD1921
chr21	18740001	18980000	TAD1922
chr21	19020001	19300000	TAD1923
chr21	19350001	19640000	TAD1924
chr21	26970001	27110000	TAD1925
chr21	27570001	28080000	TAD1926
chr21	28210001	29080000	TAD1927
chr21	29110001	29400000	TAD1928
chr21	29430001	29710000	TAD1929
chr21	29740001	30310000	TAD1930
chr21	30440001	30750000	TAD1931
chr21	31390001	32480000	TAD1932
chr21	32560001	32980000	TAD1933
chr21	33120001	33640000	TAD1934
chr21	33700001	34150000	TAD1935
chr21	34200001	34560000	TAD1936
chr21	34570001	34840000	TAD1937
chr21	34980001	35280000	TAD1938
chr21	35290001	35730000	TAD1939
chr21	35740001	36030000	TAD1940
chr21	36060001	36780000	TAD1941
chr21	36790001	37400000	TAD1942
chr21	37500001	37750000	TAD1943
chr21	37780001	38500000	TAD1944
chr21	38540001	38870000	TAD1945
chr21	39060001	39500000	TAD1946
chr21	39540001	39730000	TAD1947
chr21	40100001	40520000	TAD1948
chr21	40550001	40820000	TAD1949
chr21	40870001	41120000	TAD1950
chr21	41130001	42470000	TAD1951
chr21	43030001	43240000	TAD1952
chr21	43280001	43960000	TAD1953
chr21	43990001	44250000	TAD1954
chr21	44290001	44530000	TAD1955
chr21	44850001	45070000	TAD1956
chr21	45080001	45420000	TAD1957
chr21	45550001	45740000	TAD1958
chr21	45750001	45920000	TAD1959
chr21	45930001	46190000	TAD1960
chr21	46220001	46370000	TAD1961
chr21	46390001	46560000	TAD1962
chr21	46690001	46890000	TAD1963
chr21	46970001	47260000	TAD1964
chr21	47350001	47560000	TAD1965
chr22	17400001	17540000	TAD1966
chr22	17720001	18000000	TAD1967
chr22	18030001	18270000	TAD1968
chr22	19470001	19650000	TAD1969
chr22	19710001	19910000	TAD1970
chr22	19930001	20120000	TAD1971
chr22	22060001	22310000	TAD1972
chr22	23300001	23480000	TAD1973
chr22	23490001	23650000	TAD1974
chr22	23740001	23900000	TAD1975
chr22	24760001	24950000	TAD1976
chr22	25850001	26190000	TAD1977
chr22	26230001	26740000	TAD1978
chr22	26870001	27780000	TAD1979
chr22	28000001	28210000	TAD1980
chr22	28990001	29230000	TAD1981
chr22	29250001	29440000	TAD1982
chr22	29770001	29950000	TAD1983
chr22	30040001	30660000	TAD1984
chr22	31020001	31320000	TAD1985
chr22	31330001	31490000	TAD1986
chr22	32040001	32510000	TAD1987
chr22	33220001	33410000	TAD1988
chr22	33440001	33630000	TAD1989
chr22	33670001	35640000	TAD1990
chr22	35730001	36020000	TAD1991
chr22	36320001	36520000	TAD1992
chr22	36530001	36680000	TAD1993
chr22	36690001	36890000	TAD1994
chr22	36930001	37160000	TAD1995
chr22	37190001	37390000	TAD1996
chr22	37700001	37860000	TAD1997
chr22	38000001	38200000	TAD1998
chr22	38450001	38620000	TAD1999
[truncated: 1,482 more rows]

## Sheet: NHEK TADs
Chromosome	Start (hg19)	End (hg19)	name
chr1	1010001	1230000	TAD1
chr1	1270001	1460000	TAD2
chr1	1850001	2080000	TAD3
chr1	2120001	2320000	TAD4
chr1	2350001	2500000	TAD5
chr1	2690001	3340000	TAD6
chr1	3400001	3540000	TAD7
chr1	3990001	4680000	TAD8
chr1	4700001	5560000	TAD9
chr1	6090001	6300000	TAD10
chr1	6530001	6720000	TAD11
chr1	6750001	6970000	TAD12
chr1	6980001	7270000	TAD13
chr1	7280001	7710000	TAD14
chr1	7720001	8030000	TAD15
chr1	8040001	8410000	TAD16
chr1	8430001	8820000	TAD17
chr1	8930001	9320000	TAD18
chr1	9340001	9550000	TAD19
chr1	10000001	10410000	TAD20
chr1	10690001	11040000	TAD21
chr1	11090001	11300000	TAD22
chr1	11330001	11710000	TAD23
chr1	12130001	12300000	TAD24
chr1	12430001	12720000	TAD25
chr1	14140001	14900000	TAD26
chr1	15430001	15780000	TAD27
chr1	15860001	16090000	TAD28
chr1	16110001	16330000	TAD29
chr1	16390001	16560000	TAD30
chr1	17380001	17740000	TAD31
chr1	17770001	17980000	TAD32
chr1	17990001	18240000	TAD33
chr1	18600001	18860000	TAD34
chr1	18910001	19200000	TAD35
chr1	19210001	19420000	TAD36
chr1	19680001	19990000	TAD37
chr1	20020001	20220000	TAD38
chr1	20250001	20500000	TAD39
chr1	20530001	20820000	TAD40
chr1	20830001	21000000	TAD41
chr1	21280001	21940000	TAD42
chr1	22000001	22380000	TAD43
chr1	22440001	22740000	TAD44
chr1	22750001	22980000	TAD45
chr1	23000001	23260000	TAD46
chr1	23300001	23620000	TAD47
chr1	23860001	24010000	TAD48
chr1	24520001	24720000	TAD49
chr1	24740001	24970000	TAD50
chr1	24980001	25550000	TAD51
chr1	25900001	26130000	TAD52
chr1	26150001	26760000	TAD53
chr1	26910001	27130000	TAD54
chr1	27430001	27630000	TAD55
chr1	27720001	27990000	TAD56
chr1	28170001	28340000	TAD57
chr1	28390001	28550000	TAD58
chr1	29200001	29550000	TAD59
chr1	30370001	30560000	TAD60
chr1	30850001	31180000	TAD61
chr1	31270001	31410000	TAD62
chr1	31650001	31840000	TAD63
chr1	31870001	32030000	TAD64
chr1	32110001	32480000	TAD65
chr1	32660001	32840000	TAD66
chr1	32870001	33120000	TAD67
chr1	33360001	33560000	TAD68
chr1	33570001	35220000	TAD69
chr1	35450001	35830000	TAD70
chr1	35900001	36250000	TAD71
chr1	36350001	36550000	TAD72
chr1	36560001	36760000	TAD73
chr1	36980001	37910000	TAD74
chr1	38490001	39310000	TAD75
chr1	39320001	39550000	TAD76
chr1	39560001	39750000	TAD77
chr1	40010001	40250000	TAD78
chr1	40270001	40530000	TAD79
chr1	40540001	40910000	TAD80
chr1	41040001	41470000	TAD81
chr1	41490001	41930000	TAD82
chr1	42030001	42610000	TAD83
chr1	42640001	42800000	TAD84
chr1	43240001	43550000	TAD85
chr1	43690001	43880000	TAD86
chr1	44200001	44440000	TAD87
chr1	44520001	44680000	TAD88
chr1	44780001	45140000	TAD89
chr1	45290001	45760000	TAD90
chr1	45790001	46050000	TAD91
chr1	46090001	46350000	TAD92
chr1	46490001	46650000	TAD93
chr1	46860001	47030000	TAD94
chr1	47050001	47850000	TAD95
chr1	47900001	48190000	TAD96
chr1	48230001	48410000	TAD97
chr1	48560001	48710000	TAD98
chr1	48720001	48980000	TAD99
chr1	49010001	49340000	TAD100
chr1	50540001	50790000	TAD101
chr1	50820001	51070000	TAD102
chr1	51220001	51680000	TAD103
chr1	51980001	52260000	TAD104
chr1	52280001	52490000	TAD105
chr1	52550001	52810000	TAD106
chr1	52870001	53160000	TAD107
chr1	53720001	53880000	TAD108
chr1	53920001	54230000	TAD109
chr1	54300001	54520000	TAD110
chr1	54550001	54960000	TAD111
chr1	55320001	55500000	TAD112
chr1	55560001	55750000	TAD113
chr1	55870001	56330000	TAD114
chr1	56870001	57280000	TAD115
chr1	57870001	58520000	TAD116
chr1	58660001	58950000	TAD117
chr1	58980001	59140000	TAD118
chr1	59760001	60210000	TAD119
chr1	60440001	60630000	TAD120
chr1	60730001	61270000	TAD121
chr1	61290001	61510000	TAD122
chr1	61520001	61820000	TAD123
chr1	61920001	62140000	TAD124
chr1	62390001	62590000	TAD125
chr1	62620001	62900000	TAD126
chr1	62980001	63250000	TAD127
chr1	63330001	63790000	TAD128
chr1	64050001	64710000	TAD129
chr1	64720001	65300000	TAD130
chr1	65310001	65490000	TAD131
chr1	65520001	66150000	TAD132
chr1	66170001	66420000	TAD133
chr1	66430001	66930000	TAD134
chr1	66970001	67200000	TAD135
chr1	67220001	67410000	TAD136
chr1	67460001	67670000	TAD137
chr1	67680001	67980000	TAD138
chr1	68000001	68160000	TAD139
chr1	68310001	68570000	TAD140
chr1	68580001	68860000	TAD141
chr1	68930001	70250000	TAD142
chr1	70690001	70980000	TAD143
chr1	70990001	71530000	TAD144
chr1	71560001	72020000	TAD145
chr1	72060001	72530000	TAD146
chr1	72640001	73090000	TAD147
chr1	73100001	73600000	TAD148
chr1	74290001	75170000	TAD149
chr1	75220001	76180000	TAD150
chr1	76320001	76620000	TAD151
chr1	76770001	77300000	TAD152
chr1	77350001	77540000	TAD153
chr1	77610001	78020000	TAD154
chr1	78180001	78390000	TAD155
chr1	78420001	78590000	TAD156
chr1	78600001	79080000	TAD157
chr1	79150001	79300000	TAD158
chr1	79310001	79690000	TAD159
chr1	79940001	80660000	TAD160
chr1	82010001	82250000	TAD161
chr1	82280001	82490000	TAD162
chr1	82500001	83170000	TAD163
chr1	84040001	84330000	TAD164
chr1	84370001	84600000	TAD165
chr1	84610001	84900000	TAD166
chr1	84910001	85740000	TAD167
chr1	85760001	86170000	TAD168
chr1	86180001	86820000	TAD169
chr1	86960001	87170000	TAD170
chr1	87220001	87560000	TAD171
chr1	87580001	87770000	TAD172
chr1	88610001	89060000	TAD173
chr1	89180001	89380000	TAD174
chr1	89440001	90240000	TAD175
chr1	90260001	90480000	TAD176
chr1	90560001	91050000	TAD177
chr1	92060001	92400000	TAD178
chr1	92450001	92750000	TAD179
chr1	92770001	93090000	TAD180
chr1	93310001	93470000	TAD181
chr1	94100001	94320000	TAD182
chr1	94490001	94810000	TAD183
chr1	94980001	95270000	TAD184
chr1	95290001	95520000	TAD185
chr1	95540001	95720000	TAD186
chr1	95760001	96380000	TAD187
chr1	96420001	96690000	TAD188
chr1	96700001	97200000	TAD189
chr1	97710001	97990000	TAD190
chr1	98080001	98290000	TAD191
chr1	98520001	98940000	TAD192
chr1	99000001	99230000	TAD193
chr1	99240001	99640000	TAD194
chr1	99650001	99920000	TAD195
chr1	99950001	100170000	TAD196
chr1	100270001	100540000	TAD197
chr1	100930001	101350000	TAD198
chr1	101380001	101940000	TAD199
chr1	101960001	102700000	TAD200
chr1	103020001	103450000	TAD201
chr1	104300001	105190000	TAD202
chr1	105290001	106250000	TAD203
chr1	106540001	107700000	TAD204
chr1	108070001	108300000	TAD205
chr1	109790001	109960000	TAD206
chr1	110180001	110310000	TAD207
chr1	110320001	110540000	TAD208
chr1	110700001	111050000	TAD209
chr1	111060001	111340000	TAD210
chr1	111350001	111550000	TAD211
chr1	111720001	111970000	TAD212
chr1	112010001	112300000	TAD213
chr1	112320001	112910000	TAD214
chr1	112920001	113210000	TAD215
chr1	113250001	113640000	TAD216
chr1	113680001	113950000	TAD217
chr1	113990001	114230000	TAD218
chr1	114300001	114860000	TAD219
chr1	114930001	115120000	TAD220
chr1	115260001	115610000	TAD221
chr1	115660001	116140000	TAD222
chr1	116150001	116320000	TAD223
chr1	116340001	116550000	TAD224
chr1	116670001	117050000	TAD225
chr1	117190001	117600000	TAD226
chr1	117620001	117850000	TAD227
chr1	118040001	118470000	TAD228
chr1	118560001	119580000	TAD229
chr1	144920001	145100000	TAD230
chr1	145120001	145300000	TAD231
chr1	146950001	147120000	TAD232
chr1	147210001	147350000	TAD233
chr1	150040001	150170000	TAD234
chr1	150560001	150940000	TAD235
chr1	151380001	152430000	TAD236
chr1	152890001	153180000	TAD237
chr1	153290001	153480000	TAD238
chr1	153770001	154140000	TAD239
chr1	154600001	154880000	TAD240
chr1	155310001	155580000	TAD241
chr1	156050001	156300000	TAD242
chr1	156320001	156590000	TAD243
chr1	156680001	156910000	TAD244
chr1	157140001	157490000	TAD245
chr1	157530001	158130000	TAD246
chr1	158160001	158470000	TAD247
chr1	159180001	159750000	TAD248
chr1	160050001	160270000	TAD249
chr1	160390001	160610000	TAD250
chr1	160640001	161120000	TAD251
chr1	161140001	161390000	TAD252
chr1	161750001	162010000	TAD253
chr1	162020001	162440000	TAD254
chr1	162580001	162780000	TAD255
chr1	162810001	163300000	TAD256
chr1	163330001	163510000	TAD257
chr1	164590001	164760000	TAD258
chr1	164790001	165040000	TAD259
chr1	165080001	165350000	TAD260
chr1	165360001	165570000	TAD261
chr1	165670001	165890000	TAD262
chr1	165900001	166420000	TAD263
chr1	166470001	166760000	TAD264
chr1	166850001	167200000	TAD265
chr1	167210001	167510000	TAD266
chr1	167520001	167680000	TAD267
chr1	167750001	168010000	TAD268
chr1	168360001	168560000	TAD269
chr1	168570001	169330000	TAD270
chr1	169390001	169810000	TAD271
chr1	169860001	170900000	TAD272
chr1	170930001	171210000	TAD273
chr1	171570001	171730000	TAD274
chr1	171770001	171960000	TAD275
chr1	172000001	172390000	TAD276
chr1	172400001	173190000	TAD277
chr1	173200001	173390000	TAD278
chr1	173400001	173780000	TAD279
chr1	173920001	174200000	TAD280
chr1	174220001	174710000	TAD281
chr1	174770001	174970000	TAD282
chr1	174990001	175300000	TAD283
chr1	175330001	175890000	TAD284
chr1	176310001	176850000	TAD285
chr1	176870001	177150000	TAD286
chr1	177750001	178490000	TAD287
chr1	178510001	178730000	TAD288
chr1	178760001	179000000	TAD289
chr1	179050001	179340000	TAD290
chr1	179360001	179600000	TAD291
chr1	179650001	179810000	TAD292
chr1	179840001	180150000	TAD293
chr1	180220001	180450000	TAD294
chr1	180480001	180840000	TAD295
chr1	180850001	181140000	TAD296
chr1	181150001	181410000	TAD297
chr1	181430001	181660000	TAD298
chr1	181670001	181910000	TAD299
chr1	182050001	182370000	TAD300
chr1	182390001	182790000	TAD301
chr1	182890001	183190000	TAD302
chr1	183230001	183540000	TAD303
chr1	183610001	184030000	TAD304
chr1	184040001	184210000	TAD305
chr1	184760001	184950000	TAD306
chr1	184960001	185140000	TAD307
chr1	185340001	185660000	TAD308
chr1	185800001	186120000	TAD309
chr1	186360001	186980000	TAD310
chr1	187020001	187230000	TAD311
chr1	187440001	187830000	TAD312
chr1	189390001	190380000	TAD313
chr1	190480001	191120000	TAD314
chr1	191160001	191810000	TAD315
chr1	191920001	192420000	TAD316
chr1	192430001	192580000	TAD317
chr1	192590001	192750000	TAD318
chr1	192770001	193000000	TAD319
chr1	193130001	194280000	TAD320
chr1	194460001	195790000	TAD321
chr1	195900001	196110000	TAD322
chr1	196120001	196290000	TAD323
chr1	196320001	196630000	TAD324
chr1	196680001	197120000	TAD325
chr1	197150001	197330000	TAD326
chr1	197580001	197880000	TAD327
chr1	198440001	198680000	TAD328
chr1	198710001	199460000	TAD329
chr1	199650001	200020000	TAD330
chr1	200250001	200480000	TAD331
chr1	200530001	200800000	TAD332
chr1	201210001	201340000	TAD333
chr1	201350001	201800000	TAD334
chr1	201830001	202120000	TAD335
chr1	202140001	202300000	TAD336
chr1	202420001	202690000	TAD337
chr1	202700001	202970000	TAD338
chr1	202990001	203240000	TAD339
chr1	203290001	203460000	TAD340
chr1	203470001	203670000	TAD341
chr1	203830001	204100000	TAD342
chr1	204120001	204350000	TAD343
chr1	204530001	204930000	TAD344
chr1	205300001	205500000	TAD345
chr1	206900001	207160000	TAD346
chr1	207260001	207600000	TAD347
chr1	207730001	207880000	TAD348
chr1	207980001	208180000	TAD349
chr1	208270001	208780000	TAD350
chr1	208810001	209380000	TAD351
chr1	209740001	209940000	TAD352
chr1	210000001	210190000	TAD353
chr1	210310001	210540000	TAD354
chr1	210620001	210750000	TAD355
chr1	210810001	211440000	TAD356
chr1	211480001	211850000	TAD357
chr1	211860001	212170000	TAD358
chr1	212240001	212490000	TAD359
chr1	212640001	212790000	TAD360
chr1	212980001	213180000	TAD361
chr1	213520001	213730000	TAD362
chr1	214370001	214520000	TAD363
chr1	214530001	214800000	TAD364
chr1	214830001	215320000	TAD365
chr1	215340001	215700000	TAD366
chr1	216180001	216380000	TAD367
chr1	216480001	216740000	TAD368
chr1	216920001	217530000	TAD369
chr1	217950001	218410000	TAD370
chr1	218500001	218700000	TAD371
chr1	219360001	220010000	TAD372
chr1	220440001	220820000	TAD373
chr1	220990001	221390000	TAD374
chr1	221410001	221610000	TAD375
chr1	221650001	221890000	TAD376
chr1	221910001	222190000	TAD377
chr1	222350001	222820000	TAD378
chr1	222910001	223280000	TAD379
chr1	224290001	224540000	TAD380
chr1	224740001	225110000	TAD381
chr1	225130001	225500000	TAD382
chr1	225660001	225980000	TAD383
chr1	226010001	226180000	TAD384
chr1	226310001	226580000	TAD385
chr1	226590001	226800000	TAD386
chr1	226810001	227040000	TAD387
chr1	227310001	227630000	TAD388
chr1	227660001	227920000	TAD389
chr1	227930001	228150000	TAD390
chr1	228790001	229370000	TAD391
chr1	229390001	229640000	TAD392
chr1	229780001	230380000	TAD393
chr1	230450001	230780000	TAD394
chr1	231020001	231370000	TAD395
chr1	231480001	231730000	TAD396
chr1	231860001	233100000	TAD397
chr1	233510001	233940000	TAD398
chr1	234030001	234220000	TAD399
chr1	234240001	234530000	TAD400
chr1	235400001	235620000	TAD401
chr1	235650001	235910000	TAD402
chr1	235960001	236170000	TAD403
chr1	236270001	236700000	TAD404
chr1	236760001	237050000	TAD405
chr1	237080001	237580000	TAD406
chr1	238020001	238390000	TAD407
chr1	238900001	239130000	TAD408
chr1	239160001	239460000	TAD409
chr1	239540001	240090000	TAD410
chr1	240180001	240350000	TAD411
chr1	240370001	240860000	TAD412
chr1	240890001	241670000	TAD413
chr1	241680001	242020000	TAD414
chr1	242040001	243200000	TAD415
chr1	243340001	243500000	TAD416
chr1	243640001	243900000	TAD417
chr1	244210001	244430000	TAD418
chr1	244440001	244610000	TAD419
chr1	244760001	245220000	TAD420
chr1	245230001	246630000	TAD421
chr1	246660001	246940000	TAD422
chr1	247520001	247680000	TAD423
chr1	247750001	248900000	TAD424
chr10	530001	840000	TAD425
chr10	880001	1110000	TAD426
chr10	1210001	1420000	TAD427
chr10	3220001	3970000	TAD428
chr10	4540001	4700000	TAD429
chr10	5050001	5450000	TAD430
chr10	5480001	5680000	TAD431
chr10	5980001	6130000	TAD432
chr10	6220001	6450000	TAD433
chr10	6460001	6710000	TAD434
chr10	6960001	7500000	TAD435
chr10	7530001	7780000	TAD436
chr10	7900001	8350000	TAD437
chr10	8920001	9340000	TAD438
chr10	9360001	10730000	TAD439
chr10	10750001	11080000	TAD440
chr10	11100001	11310000	TAD441
chr10	11540001	11800000	TAD442
chr10	11820001	12040000	TAD443
chr10	12290001	12720000	TAD444
chr10	12750001	13140000	TAD445
chr10	13180001	13380000	TAD446
chr10	13400001	13630000	TAD447
chr10	13660001	14170000	TAD448
chr10	14230001	14540000	TAD449
chr10	14570001	14880000	TAD450
chr10	14940001	15160000	TAD451
chr10	15200001	15430000	TAD452
chr10	15470001	15790000	TAD453
chr10	15940001	16560000	TAD454
chr10	16620001	16830000	TAD455
chr10	16870001	17490000	TAD456
chr10	18550001	18840000	TAD457
chr10	18970001	19680000	TAD458
chr10	19700001	20090000	TAD459
chr10	20570001	21080000	TAD460
chr10	21150001	21560000	TAD461
chr10	21570001	21790000	TAD462
chr10	21830001	22020000	TAD463
chr10	22030001	22260000	TAD464
chr10	22300001	22510000	TAD465
chr10	22870001	23300000	TAD466
chr10	23420001	23810000	TAD467
chr10	23820001	23990000	TAD468
chr10	24280001	24480000	TAD469
chr10	24490001	24820000	TAD470
chr10	24880001	25370000	TAD471
chr10	25390001	26000000	TAD472
chr10	26030001	26590000	TAD473
chr10	26610001	26850000	TAD474
chr10	27000001	27390000	TAD475
chr10	27660001	27840000	TAD476
chr10	28040001	28490000	TAD477
chr10	28520001	28880000	TAD478
chr10	28920001	29430000	TAD479
chr10	29860001	30590000	TAD480
chr10	30670001	30910000	TAD481
chr10	31400001	31610000	TAD482
chr10	31800001	32100000	TAD483
chr10	32120001	32510000	TAD484
chr10	32670001	33190000	TAD485
chr10	33300001	33460000	TAD486
chr10	33590001	34930000	TAD487
chr10	34950001	35280000	TAD488
chr10	35510001	35850000	TAD489
chr10	35970001	36240000	TAD490
chr10	37170001	38050000	TAD491
chr10	38420001	38640000	TAD492
chr10	43350001	43600000	TAD493
chr10	43630001	43880000	TAD494
chr10	43970001	44160000	TAD495
chr10	44170001	44880000	TAD496
chr10	44900001	45370000	TAD497
chr10	45490001	45730000	TAD498
chr10	45740001	45950000	TAD499
chr10	46900001	47760000	TAD500
chr10	49550001	50160000	TAD501
chr10	50180001	50730000	TAD502
chr10	50810001	51010000	TAD503
chr10	52530001	52730000	TAD504
chr10	52820001	53150000	TAD505
chr10	53440001	53720000	TAD506
chr10	53730001	53990000	TAD507
chr10	54040001	54350000	TAD508
chr10	54360001	54550000	TAD509
chr10	54660001	54960000	TAD510
chr10	55360001	55590000	TAD511
chr10	55760001	56170000	TAD512
chr10	56840001	57030000	TAD513
chr10	58230001	58570000	TAD514
chr10	59090001	59320000	TAD515
chr10	59430001	59830000	TAD516
chr10	60160001	60710000	TAD517
chr10	60720001	60980000	TAD518
chr10	61000001	61350000	TAD519
chr10	61380001	61580000	TAD520
chr10	61600001	61810000	TAD521
chr10	61840001	62550000	TAD522
chr10	62570001	63640000	TAD523
chr10	63650001	63800000	TAD524
chr10	63820001	64000000	TAD525
chr10	64010001	64360000	TAD526
chr10	64370001	64580000	TAD527
chr10	64590001	64870000	TAD528
chr10	65610001	66480000	TAD529
chr10	67110001	67950000	TAD530
chr10	68380001	68690000	TAD531
chr10	68710001	69550000	TAD532
chr10	69800001	70100000	TAD533
chr10	70270001	70490000	TAD534
chr10	70520001	70700000	TAD535
chr10	70730001	70940000	TAD536
chr10	70980001	71160000	TAD537
chr10	71970001	72160000	TAD538
chr10	72310001	72540000	TAD539
chr10	72660001	73050000	TAD540
chr10	73060001	73570000	TAD541
chr10	73650001	73830000	TAD542
chr10	74120001	74800000	TAD543
chr10	74990001	75170000	TAD544
chr10	75260001	75420000	TAD545
chr10	75590001	75870000	TAD546
chr10	76410001	76870000	TAD547
chr10	77010001	77420000	TAD548
chr10	77860001	78060000	TAD549
chr10	78080001	78310000	TAD550
chr10	78360001	78760000	TAD551
chr10	78920001	79530000	TAD552
chr10	79610001	79790000	TAD553
chr10	79810001	79950000	TAD554
chr10	81110001	81270000	TAD555
chr10	82140001	82300000	TAD556
chr10	82420001	82790000	TAD557
chr10	82800001	83620000	TAD558
chr10	84560001	84730000	TAD559
chr10	86010001	86310000	TAD560
chr10	86340001	86540000	TAD561
chr10	88220001	88430000	TAD562
chr10	88460001	88670000	TAD563
chr10	89280001	89550000	TAD564
chr10	89610001	90320000	TAD565
chr10	90330001	90580000	TAD566
chr10	90780001	90980000	TAD567
chr10	91000001	91170000	TAD568
chr10	91180001	91330000	TAD569
chr10	91540001	91900000	TAD570
chr10	92490001	92640000	TAD571
chr10	92650001	93040000	TAD572
chr10	93220001	93700000	TAD573
chr10	93840001	94060000	TAD574
chr10	94420001	94610000	TAD575
chr10	94640001	94830000	TAD576
chr10	94840001	95070000	TAD577
chr10	95100001	95270000	TAD578
chr10	95280001	95450000	TAD579
chr10	95460001	95620000	TAD580
chr10	95660001	96090000	TAD581
chr10	96370001	96890000	TAD582
chr10	96940001	97140000	TAD583
chr10	97150001	97380000	TAD584
chr10	97430001	97640000	TAD585
chr10	97760001	98110000	TAD586
chr10	98130001	98320000	TAD587
chr10	98390001	98590000	TAD588
chr10	98800001	98990000	TAD589
chr10	99160001	99420000	TAD590
chr10	99500001	99890000	TAD591
chr10	100220001	100450000	TAD592
chr10	100500001	101030000	TAD593
chr10	101160001	101480000	TAD594
chr10	101580001	101960000	TAD595
chr10	102050001	102290000	TAD596
chr10	102310001	102650000	TAD597
chr10	102920001	103310000	TAD598
chr10	103350001	103550000	TAD599
chr10	103580001	103810000	TAD600
chr10	103920001	104150000	TAD601
chr10	104670001	104840000	TAD602
chr10	104850001	105040000	TAD603
chr10	105490001	106010000	TAD604
chr10	106140001	106390000	TAD605
chr10	106410001	106720000	TAD606
chr10	106820001	107510000	TAD607
chr10	107710001	107940000	TAD608
chr10	108150001	108370000	TAD609
chr10	108470001	109090000	TAD610
chr10	109170001	109570000	TAD611
chr10	110570001	111620000	TAD612
chr10	111630001	112060000	TAD613
chr10	112070001	112320000	TAD614
chr10	112360001	112670000	TAD615
chr10	113120001	113380000	TAD616
chr10	113490001	113870000	TAD617
chr10	113910001	114220000	TAD618
chr10	114710001	114890000	TAD619
chr10	114920001	115340000	TAD620
chr10	115440001	115890000	TAD621
chr10	115900001	116220000	TAD622
chr10	116230001	116590000	TAD623
chr10	116620001	116890000	TAD624
chr10	116900001	117180000	TAD625
chr10	117220001	117440000	TAD626
chr10	117530001	118070000	TAD627
chr10	118410001	118940000	TAD628
chr10	119300001	119480000	TAD629
chr10	120030001	120810000	TAD630
chr10	120980001	121250000	TAD631
chr10	121360001	121660000	TAD632
chr10	122160001	122610000	TAD633
chr10	123510001	123660000	TAD634
chr10	123690001	123900000	TAD635
chr10	124030001	124200000	TAD636
chr10	124780001	125320000	TAD637
chr10	125340001	125730000	TAD638
chr10	126210001	126460000	TAD639
chr10	126840001	127050000	TAD640
chr10	127110001	127340000	TAD641
chr10	128260001	128430000	TAD642
chr10	129270001	129970000	TAD643
chr10	129990001	131940000	TAD644
chr10	132010001	133380000	TAD645
chr10	134010001	134200000	TAD646
chr10	134270001	134460000	TAD647
chr10	134730001	135050000	TAD648
chr11	580001	800000	TAD649
chr11	870001	1040000	TAD650
chr11	1690001	1880000	TAD651
chr11	2030001	2180000	TAD652
chr11	2200001	2450000	TAD653
chr11	2560001	2910000	TAD654
chr11	3860001	4130000	TAD655
chr11	4630001	5030000	TAD656
chr11	5140001	5420000	TAD657
chr11	5450001	5880000	TAD658
chr11	5990001	6740000	TAD659
chr11	6780001	7110000	TAD660
chr11	7120001	7470000	TAD661
chr11	7520001	7710000	TAD662
chr11	7720001	7880000	TAD663
chr11	8180001	8610000	TAD664
chr11	8700001	9170000	TAD665
chr11	9180001	9500000	TAD666
chr11	9630001	9780000	TAD667
chr11	9790001	10000000	TAD668
chr11	10420001	10770000	TAD669
chr11	10790001	11300000	TAD670
chr11	11940001	12310000	TAD671
chr11	12350001	12540000	TAD672
chr11	12690001	12920000	TAD673
chr11	12970001	13380000	TAD674
chr11	13490001	13710000	TAD675
chr11	13780001	14280000	TAD676
chr11	14540001	14790000	TAD677
chr11	15090001	15240000	TAD678
chr11	15310001	15650000	TAD679
chr11	16640001	17110000	TAD680
chr11	17230001	17550000	TAD681
chr11	17590001	18010000	TAD682
chr11	18110001	18790000	TAD683
chr11	18830001	19080000	TAD684
chr11	19090001	19280000	TAD685
chr11	19330001	19570000	TAD686
chr11	19580001	19930000	TAD687
chr11	19950001	20150000	TAD688
chr11	20170001	20380000	TAD689
chr11	20400001	20650000	TAD690
chr11	21550001	22330000	TAD691
chr11	22350001	22580000	TAD692
chr11	22630001	22840000	TAD693
chr11	22890001	23540000	TAD694
chr11	24770001	25810000	TAD695
chr11	25990001	26280000	TAD696
chr11	26310001	26700000	TAD697
chr11	26760001	27180000	TAD698
chr11	27190001	27520000	TAD699
chr11	27530001	28130000	TAD700
chr11	28550001	29180000	TAD701
chr11	29450001	30120000	TAD702
chr11	30150001	30350000	TAD703
chr11	30370001	30960000	TAD704
chr11	31110001	31260000	TAD705
chr11	32040001	32200000	TAD706
chr11	32360001	32600000	TAD707
chr11	32970001	33130000	TAD708
chr11	33170001	33370000	TAD709
chr11	33380001	33720000	TAD710
chr11	33790001	34120000	TAD711
chr11	34180001	34510000	TAD712
chr11	34550001	34930000	TAD713
chr11	34990001	35200000	TAD714
chr11	35230001	35430000	TAD715
chr11	35840001	36080000	TAD716
chr11	36300001	36530000	TAD717
chr11	36560001	36720000	TAD718
chr11	37000001	37440000	TAD719
chr11	37450001	38840000	TAD720
chr11	39440001	40180000	TAD721
chr11	40320001	40740000	TAD722
chr11	40940001	41210000	TAD723
chr11	41260001	41460000	TAD724
chr11	41480001	41650000	TAD725
chr11	42720001	43320000	TAD726
chr11	43510001	43880000	TAD727
chr11	43890001	44100000	TAD728
chr11	44120001	44290000	TAD729
chr11	44310001	44560000	TAD730
chr11	44640001	44930000	TAD731
chr11	44940001	45360000	TAD732
chr11	45380001	45810000	TAD733
chr11	46400001	46570000	TAD734
chr11	46670001	46860000	TAD735
chr11	46900001	47180000	TAD736
chr11	47190001	47430000	TAD737
chr11	47920001	48160000	TAD738
chr11	49240001	49560000	TAD739
chr11	50090001	50790000	TAD740
chr11	54800001	55480000	TAD741
chr11	55650001	56580000	TAD742
chr11	56590001	57060000	TAD743
chr11	57090001	57450000	TAD744
chr11	57600001	57830000	TAD745
chr11	58400001	58570000	TAD746
chr11	58680001	58870000	TAD747
chr11	58940001	59260000	TAD748
chr11	59320001	60030000	TAD749
chr11	60110001	60420000	TAD750
chr11	60690001	60920000	TAD751
chr11	61200001	61520000	TAD752
chr11	61560001	61890000	TAD753
chr11	61910001	62150000	TAD754
chr11	62160001	62320000	TAD755
chr11	62660001	63170000	TAD756
chr11	63230001	63410000	TAD757
chr11	63580001	63730000	TAD758
chr11	63760001	63940000	TAD759
chr11	63950001	64110000	TAD760
chr11	64130001	64510000	TAD761
chr11	64550001	64890000	TAD762
chr11	65120001	65310000	TAD763
chr11	65440001	65620000	TAD764
chr11	65630001	65780000	TAD765
chr11	66460001	66820000	TAD766
chr11	66840001	67000000	TAD767
chr11	67380001	67570000	TAD768
chr11	67590001	67760000	TAD769
chr11	67780001	67950000	TAD770
chr11	67990001	68220000	TAD771
chr11	68380001	68580000	TAD772
chr11	68860001	69480000	TAD773
chr11	69490001	70120000	TAD774
chr11	70300001	71150000	TAD775
chr11	71290001	71490000	TAD776
chr11	71720001	71930000	TAD777
chr11	71960001	72140000	TAD778
chr11	72160001	72400000	TAD779
chr11	72580001	72890000	TAD780
chr11	73120001	73380000	TAD781
chr11	73420001	73630000	TAD782
chr11	73660001	73930000	TAD783
chr11	74160001	74470000	TAD784
chr11	74620001	75110000	TAD785
chr11	75600001	75860000	TAD786
chr11	75890001	76060000	TAD787
chr11	76230001	76410000	TAD788
chr11	76420001	76790000	TAD789
chr11	76890001	77340000	TAD790
chr11	77410001	77770000	TAD791
chr11	77900001	78300000	TAD792
chr11	78330001	78880000	TAD793
chr11	79420001	79870000	TAD794
chr11	80730001	80940000	TAD795
chr11	80990001	81270000	TAD796
chr11	81350001	81940000	TAD797
chr11	81980001	82410000	TAD798
chr11	82420001	82920000	TAD799
chr11	82990001	83530000	TAD800
chr11	83550001	84060000	TAD801
chr11	84080001	84250000	TAD802
chr11	84270001	84460000	TAD803
chr11	84490001	84710000	TAD804
chr11	85350001	85560000	TAD805
chr11	85740001	85970000	TAD806
chr11	86150001	86550000	TAD807
chr11	86650001	87020000	TAD808
chr11	87840001	88030000	TAD809
chr11	88050001	88280000	TAD810
chr11	88300001	88600000	TAD811
chr11	89990001	90190000	TAD812
chr11	90200001	91020000	TAD813
chr11	92300001	92630000	TAD814
chr11	92650001	92950000	TAD815
chr11	92970001	93400000	TAD816
chr11	93620001	93880000	TAD817
chr11	93920001	94170000	TAD818
chr11	94330001	94580000	TAD819
chr11	94650001	95500000	TAD820
chr11	95550001	96160000	TAD821
chr11	97020001	98910000	TAD822
chr11	98920001	99610000	TAD823
chr11	99640001	100430000	TAD824
chr11	100450001	100810000	TAD825
chr11	100850001	101270000	TAD826
chr11	101310001	101720000	TAD827
chr11	101730001	101880000	TAD828
chr11	102150001	102540000	TAD829
chr11	102560001	102950000	TAD830
chr11	103180001	103490000	TAD831
chr11	103530001	104090000	TAD832
chr11	104120001	104420000	TAD833
chr11	104480001	104800000	TAD834
chr11	104820001	105930000	TAD835
chr11	106040001	106460000	TAD836
chr11	106590001	106900000	TAD837
chr11	106920001	107140000	TAD838
chr11	107440001	107600000	TAD839
chr11	108160001	108540000	TAD840
chr11	108560001	108760000	TAD841
chr11	109810001	110020000	TAD842
chr11	110060001	110300000	TAD843
chr11	110330001	111890000	TAD844
chr11	112160001	112450000	TAD845
chr11	112460001	113160000	TAD846
chr11	113170001	113650000	TAD847
chr11	113750001	114140000	TAD848
chr11	114150001	114610000	TAD849
chr11	114640001	115190000	TAD850
chr11	115200001	115820000	TAD851
chr11	116170001	116570000	TAD852
chr11	116740001	117000000	TAD853
chr11	117260001	117940000	TAD854
chr11	118000001	118410000	TAD855
chr11	118530001	118870000	TAD856
chr11	118930001	119530000	TAD857
chr11	119600001	119980000	TAD858
chr11	119990001	120180000	TAD859
chr11	120200001	120370000	TAD860
chr11	120380001	121090000	TAD861
chr11	121170001	121470000	TAD862
chr11	121520001	121970000	TAD863
chr11	122080001	122400000	TAD864
chr11	122450001	122690000	TAD865
chr11	122730001	122930000	TAD866
chr11	122950001	123140000	TAD867
chr11	123150001	123360000	TAD868
chr11	123450001	123600000	TAD869
chr11	123610001	124210000	TAD870
chr11	124270001	124490000	TAD871
chr11	124510001	124710000	TAD872
chr11	124820001	125010000	TAD873
chr11	125020001	125280000	TAD874
chr11	125330001	125490000	TAD875
chr11	125530001	125760000	TAD876
chr11	125770001	126080000	TAD877
chr11	126150001	126310000	TAD878
chr11	126470001	126860000	TAD879
chr11	127700001	127900000	TAD880
chr11	128160001	128340000	TAD881
chr11	128350001	128500000	TAD882
chr11	128980001	129210000	TAD883
chr11	129240001	129770000	TAD884
chr11	129790001	130020000	TAD885
chr11	130070001	130750000	TAD886
chr11	130880001	131550000	TAD887
chr11	131560001	131740000	TAD888
chr11	131750001	132010000	TAD889
chr11	132290001	132880000	TAD890
chr11	132950001	133710000	TAD891
chr11	133770001	134040000	TAD892
chr12	530001	1000000	TAD893
chr12	1040001	1220000	TAD894
chr12	1730001	1900000	TAD895
chr12	1910001	2060000	TAD896
chr12	2130001	2760000	TAD897
chr12	2930001	3160000	TAD898
chr12	3180001	3400000	TAD899
chr12	3410001	3930000	TAD900
chr12	3980001	4410000	TAD901
chr12	4440001	4650000	TAD902
chr12	4940001	5140000	TAD903
chr12	5280001	5550000	TAD904
chr12	6150001	6410000	TAD905
chr12	6430001	6660000	TAD906
chr12	6670001	6960000	TAD907
chr12	7350001	7790000	TAD908
chr12	7800001	7970000	TAD909
chr12	7980001	8180000	TAD910
chr12	8230001	8400000	TAD911
chr12	8800001	9060000	TAD912
chr12	9080001	9210000	TAD913
chr12	9220001	9430000	TAD914
chr12	10370001	10690000	TAD915
chr12	11370001	11650000	TAD916
chr12	11700001	12190000	TAD917
chr12	12220001	12490000	TAD918
chr12	12510001	12870000	TAD919
chr12	12920001	13090000	TAD920
chr12	13150001	13390000	TAD921
chr12	13420001	13720000	TAD922
chr12	14120001	14330000	TAD923
chr12	14360001	14630000	TAD924
chr12	14660001	14880000	TAD925
chr12	14920001	15160000	TAD926
chr12	15170001	15400000	TAD927
chr12	15420001	15680000	TAD928
chr12	15720001	16040000	TAD929
chr12	16220001	16530000	TAD930
chr12	16590001	16840000	TAD931
chr12	17080001	17800000	TAD932
chr12	17830001	18050000	TAD933
chr12	19020001	19350000	TAD934
chr12	19470001	19670000	TAD935
chr12	19870001	20560000	TAD936
chr12	20590001	20780000	TAD937
chr12	21390001	21600000	TAD938
chr12	21640001	22180000	TAD939
chr12	22220001	22570000	TAD940
chr12	22630001	22810000	TAD941
chr12	22830001	23240000	TAD942
chr12	23350001	24150000	TAD943
chr12	24230001	24780000	TAD944
chr12	25000001	25330000	TAD945
chr12	25360001	25550000	TAD946
chr12	25720001	26190000	TAD947
chr12	26260001	26570000	TAD948
chr12	26580001	26810000	TAD949
chr12	26860001	27040000	TAD950
chr12	27120001	27470000	TAD951
chr12	27560001	27820000	TAD952
chr12	27860001	28340000	TAD953
chr12	28710001	29030000	TAD954
chr12	29210001	29470000	TAD955
chr12	29500001	29670000	TAD956
chr12	30990001	31430000	TAD957
chr12	31540001	31800000	TAD958
chr12	31820001	32150000	TAD959
chr12	32210001	32470000	TAD960
chr12	32590001	32860000	TAD961
chr12	32900001	33100000	TAD962
chr12	34200001	34860000	TAD963
chr12	37860001	38510000	TAD964
chr12	38520001	38710000	TAD965
chr12	38730001	39040000	TAD966
chr12	39310001	39490000	TAD967
chr12	39500001	39680000	TAD968
chr12	40170001	40390000	TAD969
chr12	40530001	40710000	TAD970
chr12	40730001	41000000	TAD971
chr12	41010001	41330000	TAD972
chr12	41350001	41650000	TAD973
chr12	41670001	42060000	TAD974
chr12	42510001	42770000	TAD975
chr12	42960001	43710000	TAD976
chr12	43790001	44130000	TAD977
chr12	44140001	44300000	TAD978
chr12	45350001	45520000	TAD979
chr12	45550001	45780000	TAD980
chr12	45920001	46130000	TAD981
chr12	46410001	46650000	TAD982
chr12	46750001	47410000	TAD983
chr12	47420001	48060000	TAD984
chr12	48100001	48570000	TAD985
chr12	48590001	49040000	TAD986
chr12	49220001	49400000	TAD987
chr12	49440001	49660000	TAD988
chr12	49700001	49940000	TAD989
chr12	50240001	50470000	TAD990
chr12	50570001	50830000	TAD991
chr12	50880001	51080000	TAD992
chr12	51160001	51430000	TAD993
chr12	51450001	51760000	TAD994
chr12	51790001	52270000	TAD995
chr12	52540001	52750000	TAD996
chr12	52760001	52910000	TAD997
chr12	52940001	53270000	TAD998
chr12	53710001	53900000	TAD999
chr12	53920001	54090000	TAD1000
chr12	54150001	54370000	TAD1001
chr12	54390001	54600000	TAD1002
chr12	54610001	54780000	TAD1003
chr12	55130001	55370000	TAD1004
chr12	55620001	56020000	TAD1005
chr12	56120001	56360000	TAD1006
chr12	57150001	57640000	TAD1007
chr12	57660001	57860000	TAD1008
chr12	57910001	58140000	TAD1009
chr12	58160001	58330000	TAD1010
chr12	58350001	58720000	TAD1011
chr12	58730001	59250000	TAD1012
chr12	59290001	59500000	TAD1013
chr12	59570001	59790000	TAD1014
chr12	59810001	60220000	TAD1015
chr12	61060001	61940000	TAD1016
chr12	61960001	62590000	TAD1017
chr12	62830001	62980000	TAD1018
chr12	62990001	63200000	TAD1019
chr12	63220001	63470000	TAD1020
chr12	63500001	63680000	TAD1021
chr12	64220001	64800000	TAD1022
chr12	64910001	65140000	TAD1023
chr12	65180001	65520000	TAD1024
chr12	65700001	65910000	TAD1025
chr12	66320001	66510000	TAD1026
chr12	67090001	67670000	TAD1027
chr12	67840001	68040000	TAD1028
chr12	68050001	68340000	TAD1029
chr12	68400001	68600000	TAD1030
chr12	68740001	69030000	TAD1031
chr12	69080001	69230000	TAD1032
chr12	69250001	69480000	TAD1033
chr12	69760001	69980000	TAD1034
chr12	69990001	70240000	TAD1035
chr12	70290001	70670000	TAD1036
chr12	70750001	71430000	TAD1037
chr12	71800001	71990000	TAD1038
chr12	72160001	72340000	TAD1039
chr12	72380001	72690000	TAD1040
chr12	74330001	74770000	TAD1041
chr12	75170001	75460000	TAD1042
chr12	75720001	76430000	TAD1043
chr12	76450001	76750000	TAD1044
chr12	76990001	77420000	TAD1045
chr12	78120001	78330000	TAD1046
chr12	78360001	78540000	TAD1047
chr12	78620001	78790000	TAD1048
chr12	78990001	79400000	TAD1049
chr12	79560001	79770000	TAD1050
chr12	79800001	80160000	TAD1051
chr12	80310001	80580000	TAD1052
chr12	80790001	81170000	TAD1053
chr12	81210001	81660000	TAD1054
chr12	81680001	82020000	TAD1055
chr12	82030001	83050000	TAD1056
chr12	83080001	83390000	TAD1057
chr12	84230001	84810000	TAD1058
chr12	84900001	85250000	TAD1059
chr12	85260001	85440000	TAD1060
chr12	85460001	85850000	TAD1061
chr12	85930001	86300000	TAD1062
chr12	86340001	86610000	TAD1063
chr12	88070001	88380000	TAD1064
chr12	88500001	88940000	TAD1065
chr12	88970001	89400000	TAD1066
chr12	89420001	89880000	TAD1067
chr12	90070001	90390000	TAD1068
chr12	91090001	91300000	TAD1069
chr12	91350001	91760000	TAD1070
chr12	92240001	92530000	TAD1071
chr12	92540001	93050000	TAD1072
chr12	93400001	93810000	TAD1073
chr12	93890001	94500000	TAD1074
chr12	94520001	94930000	TAD1075
chr12	94940001	95160000	TAD1076
chr12	95480001	95680000	TAD1077
chr12	95690001	95920000	TAD1078
chr12	95970001	96220000	TAD1079
chr12	96250001	96410000	TAD1080
chr12	96430001	96640000	TAD1081
chr12	96660001	96930000	TAD1082
chr12	97050001	97350000	TAD1083
chr12	97380001	97740000	TAD1084
chr12	97780001	98590000	TAD1085
chr12	99100001	99390000	TAD1086
chr12	99440001	99750000	TAD1087
chr12	99760001	100180000	TAD1088
chr12	100210001	100420000	TAD1089
chr12	100750001	100950000	TAD1090
chr12	101210001	101530000	TAD1091
chr12	101540001	101750000	TAD1092
chr12	101800001	102160000	TAD1093
chr12	102310001	102500000	TAD1094
chr12	102560001	103150000	TAD1095
chr12	103290001	103830000	TAD1096
chr12	104560001	105500000	TAD1097
chr12	105570001	105800000	TAD1098
chr12	105820001	106100000	TAD1099
chr12	106160001	106530000	TAD1100
chr12	106800001	107230000	TAD1101
chr12	107340001	107500000	TAD1102
chr12	107520001	108020000	TAD1103
chr12	108060001	108910000	TAD1104
chr12	109040001	109200000	TAD1105
chr12	109550001	109840000	TAD1106
chr12	109920001	110240000	TAD1107
chr12	110480001	110870000	TAD1108
chr12	110880001	111070000	TAD1109
chr12	111120001	111320000	TAD1110
chr12	111330001	111760000	TAD1111
chr12	111940001	112120000	TAD1112
chr12	112130001	112280000	TAD1113
chr12	112620001	112860000	TAD1114
chr12	112940001	113340000	TAD1115
chr12	113420001	113880000	TAD1116
chr12	113890001	114370000	TAD1117
chr12	114410001	114980000	TAD1118
chr12	115090001	116370000	TAD1119
chr12	116430001	117060000	TAD1120
chr12	117150001	117410000	TAD1121
chr12	117420001	117610000	TAD1122
chr12	117630001	118280000	TAD1123
chr12	118300001	118490000	TAD1124
chr12	118620001	118830000	TAD1125
chr12	119510001	119850000	TAD1126
chr12	120110001	120550000	TAD1127
chr12	120590001	120730000	TAD1128
chr12	120750001	121000000	TAD1129
chr12	121010001	121190000	TAD1130
chr12	121210001	121420000	TAD1131
chr12	121720001	121890000	TAD1132
chr12	121910001	122130000	TAD1133
chr12	122820001	123010000	TAD1134
chr12	123090001	123260000	TAD1135
chr12	123460001	123730000	TAD1136
chr12	123750001	124110000	TAD1137
chr12	124260001	124490000	TAD1138
chr12	124520001	124810000	TAD1139
chr12	124900001	125260000	TAD1140
chr12	125270001	125410000	TAD1141
chr12	125450001	125640000	TAD1142
chr12	126550001	127250000	TAD1143
chr12	127590001	127790000	TAD1144
chr12	127880001	128170000	TAD1145
chr12	128180001	128580000	TAD1146
chr12	129250001	130500000	TAD1147
chr12	130510001	130840000	TAD1148
chr12	130870001	131230000	TAD1149
chr12	131240001	131370000	TAD1150
chr12	131400001	132190000	TAD1151
chr12	132320001	132530000	TAD1152
chr12	132990001	133210000	TAD1153
chr13	19160001	20200000	TAD1154
chr13	20750001	21060000	TAD1155
chr13	21070001	21420000	TAD1156
chr13	21510001	21760000	TAD1157
chr13	22160001	23900000	TAD1158
chr13	24020001	24470000	TAD1159
chr13	24600001	24830000	TAD1160
chr13	25130001	25310000	TAD1161
chr13	25320001	25560000	TAD1162
chr13	25580001	25810000	TAD1163
chr13	26420001	26650000	TAD1164
chr13	26770001	26950000	TAD1165
chr13	27060001	27270000	TAD1166
chr13	27280001	27510000	TAD1167
chr13	27540001	27940000	TAD1168
chr13	27950001	28100000	TAD1169
chr13	28400001	28560000	TAD1170
chr13	28610001	28870000	TAD1171
chr13	28890001	29380000	TAD1172
chr13	29400001	29940000	TAD1173
chr13	30090001	30310000	TAD1174
chr13	30370001	30700000	TAD1175
chr13	31030001	31630000	TAD1176
chr13	31790001	32000000	TAD1177
chr13	32010001	32390000	TAD1178
chr13	32460001	32890000	TAD1179
chr13	33170001	33650000	TAD1180
chr13	33790001	34310000	TAD1181
chr13	34500001	34660000	TAD1182
chr13	35770001	36330000	TAD1183
chr13	36550001	36850000	TAD1184
chr13	36990001	37570000	TAD1185
chr13	37650001	38190000	TAD1186
chr13	38200001	39170000	TAD1187
chr13	39190001	39590000	TAD1188
chr13	39630001	39860000	TAD1189
chr13	40340001	41270000	TAD1190
chr13	41310001	41500000	TAD1191
chr13	41630001	41860000	TAD1192
chr13	41950001	42230000	TAD1193
chr13	42460001	42690000	TAD1194
chr13	42890001	43150000	TAD1195
chr13	43190001	43460000	TAD1196
chr13	43660001	44450000	TAD1197
chr13	44470001	45040000	TAD1198
chr13	45050001	45550000	TAD1199
chr13	45610001	45880000	TAD1200
chr13	45900001	46090000	TAD1201
chr13	46150001	46340000	TAD1202
chr13	46370001	46530000	TAD1203
chr13	46570001	46890000	TAD1204
chr13	47060001	47330000	TAD1205
chr13	47380001	48560000	TAD1206
chr13	48670001	48860000	TAD1207
chr13	48900001	49350000	TAD1208
chr13	49360001	49770000	TAD1209
chr13	49840001	50190000	TAD1210
chr13	50230001	50530000	TAD1211
chr13	50690001	51380000	TAD1212
chr13	51500001	51670000	TAD1213
chr13	51690001	51910000	TAD1214
chr13	51970001	52370000	TAD1215
chr13	52380001	52740000	TAD1216
chr13	52880001	53070000	TAD1217
chr13	53830001	54310000	TAD1218
chr13	54330001	55840000	TAD1219
chr13	56930001	57120000	TAD1220
chr13	58200001	59930000	TAD1221
chr13	59950001	60240000	TAD1222
chr13	60260001	61010000	TAD1223
chr13	61020001	61210000	TAD1224
chr13	61220001	61580000	TAD1225
chr13	65010001	66200000	TAD1226
chr13	66220001	67820000	TAD1227
chr13	67960001	70030000	TAD1228
chr13	70130001	70440000	TAD1229
chr13	70910001	71150000	TAD1230
chr13	71180001	71810000	TAD1231
chr13	72850001	73240000	TAD1232
chr13	73380001	73630000	TAD1233
chr13	73640001	73910000	TAD1234
chr13	74320001	74870000	TAD1235
chr13	75880001	76130000	TAD1236
chr13	76240001	77050000	TAD1237
chr13	77070001	77470000	TAD1238
chr13	77900001	78160000	TAD1239
chr13	78170001	78340000	TAD1240
chr13	78350001	78690000	TAD1241
chr13	78900001	79170000	TAD1242
chr13	79580001	79890000	TAD1243
chr13	79950001	80120000	TAD1244
chr13	80130001	80940000	TAD1245
chr13	81620001	82090000	TAD1246
chr13	82200001	82450000	TAD1247
chr13	82520001	82900000	TAD1248
chr13	84490001	85260000	TAD1249
chr13	86180001	86380000	TAD1250
chr13	87530001	87910000	TAD1251
chr13	87930001	88310000	TAD1252
chr13	88330001	89720000	TAD1253
chr13	90350001	90580000	TAD1254
chr13	91100001	91700000	TAD1255
chr13	91720001	91930000	TAD1256
chr13	92020001	92390000	TAD1257
chr13	92810001	93520000	TAD1258
chr13	94820001	95020000	TAD1259
chr13	95060001	95250000	TAD1260
chr13	95300001	95820000	TAD1261
chr13	95840001	96060000	TAD1262
chr13	97470001	97640000	TAD1263
chr13	97710001	98020000	TAD1264
chr13	98090001	98470000	TAD1265
chr13	98490001	98660000	TAD1266
chr13	98700001	99080000	TAD1267
chr13	99100001	99330000	TAD1268
chr13	100310001	100560000	TAD1269
chr13	100620001	100900000	TAD1270
chr13	101310001	101780000	TAD1271
chr13	101800001	102130000	TAD1272
chr13	102160001	102400000	TAD1273
chr13	102430001	102590000	TAD1274
chr13	102650001	103210000	TAD1275
chr13	103230001	103510000	TAD1276
chr13	103540001	103820000	TAD1277
chr13	104020001	104500000	TAD1278
chr13	104980001	105200000	TAD1279
chr13	105210001	105420000	TAD1280
chr13	106730001	107180000	TAD1281
chr13	107580001	107780000	TAD1282
chr13	107830001	108840000	TAD1283
chr13	108950001	109550000	TAD1284
chr13	109610001	110430000	TAD1285
chr13	110440001	110770000	TAD1286
chr13	110850001	111100000	TAD1287
chr13	111350001	111530000	TAD1288
chr13	111560001	111920000	TAD1289
chr13	111970001	113130000	TAD1290
chr13	113210001	113540000	TAD1291
chr13	113580001	113840000	TAD1292
chr13	113890001	114080000	TAD1293
chr14	20780001	21110000	TAD1294
chr14	21160001	21590000	TAD1295
chr14	23020001	23390000	TAD1296
chr14	23570001	23780000	TAD1297
chr14	24050001	24420000	TAD1298
chr14	24920001	25170000	TAD1299
chr14	25210001	25640000	TAD1300
chr14	26270001	27470000	TAD1301
chr14	28740001	29090000	TAD1302
chr14	29220001	30000000	TAD1303
chr14	30010001	30690000	TAD1304
chr14	30810001	31000000	TAD1305
chr14	31160001	31370000	TAD1306
chr14	31400001	31600000	TAD1307
chr14	31630001	31830000	TAD1308
chr14	31940001	32370000	TAD1309
chr14	32390001	32560000	TAD1310
chr14	32720001	33030000	TAD1311
chr14	33170001	33410000	TAD1312
chr14	33910001	34270000	TAD1313
chr14	34290001	34790000	TAD1314
chr14	34800001	35010000	TAD1315
chr14	35590001	35890000	TAD1316
chr14	35900001	36180000	TAD1317
chr14	36340001	36540000	TAD1318
chr14	36850001	37010000	TAD1319
chr14	37100001	37640000	TAD1320
chr14	37720001	38060000	TAD1321
chr14	38180001	38350000	TAD1322
chr14	38430001	38680000	TAD1323
chr14	39170001	39490000	TAD1324
chr14	39620001	39820000	TAD1325
chr14	40050001	40440000	TAD1326
chr14	41760001	42070000	TAD1327
chr14	42560001	42710000	TAD1328
chr14	44000001	44280000	TAD1329
chr14	45370001	45750000	TAD1330
chr14	45780001	46050000	TAD1331
chr14	46090001	46290000	TAD1332
chr14	47040001	47510000	TAD1333
chr14	48380001	48890000	TAD1334
chr14	50080001	50290000	TAD1335
chr14	50320001	50580000	TAD1336
chr14	50770001	51000000	TAD1337
chr14	51020001	51250000	TAD1338
chr14	51410001	51710000	TAD1339
chr14	51740001	52050000	TAD1340
chr14	52250001	52450000	TAD1341
chr14	52460001	52610000	TAD1342
chr14	52750001	52950000	TAD1343
chr14	53250001	53530000	TAD1344
chr14	54640001	54810000	TAD1345
chr14	55010001	55260000	TAD1346
chr14	55660001	55880000	TAD1347
chr14	55900001	56150000	TAD1348
chr14	56160001	56950000	TAD1349
chr14	57140001	57570000	TAD1350
chr14	57670001	57870000	TAD1351
chr14	58160001	58350000	TAD1352
chr14	58550001	58710000	TAD1353
chr14	58950001	59520000	TAD1354
chr14	59590001	59940000	TAD1355
chr14	60080001	60390000	TAD1356
chr14	60780001	61070000	TAD1357
chr14	61120001	61450000	TAD1358
chr14	61470001	61720000	TAD1359
chr14	61750001	61920000	TAD1360
chr14	61930001	62220000	TAD1361
chr14	62320001	62620000	TAD1362
chr14	63600001	63770000	TAD1363
chr14	64270001	64470000	TAD1364
chr14	64490001	64780000	TAD1365
chr14	64800001	64960000	TAD1366
chr14	64970001	65220000	TAD1367
chr14	65230001	65390000	TAD1368
chr14	65630001	66090000	TAD1369
chr14	66420001	66560000	TAD1370
chr14	66600001	66790000	TAD1371
chr14	67610001	67820000	TAD1372
chr14	67850001	68210000	TAD1373
chr14	68400001	68710000	TAD1374
chr14	69020001	69260000	TAD1375
chr14	69350001	69580000	TAD1376
chr14	69690001	69940000	TAD1377
chr14	70050001	70200000	TAD1378
chr14	70280001	70510000	TAD1379
chr14	70550001	70780000	TAD1380
chr14	70830001	71040000	TAD1381
chr14	71060001	71260000	TAD1382
chr14	71280001	71450000	TAD1383
chr14	71590001	71790000	TAD1384
chr14	72350001	72900000	TAD1385
chr14	72960001	73390000	TAD1386
chr14	73750001	74120000	TAD1387
chr14	74180001	74360000	TAD1388
chr14	74550001	74750000	TAD1389
chr14	74790001	74960000	TAD1390
chr14	75030001	75300000	TAD1391
chr14	75370001	75560000	TAD1392
chr14	75590001	76120000	TAD1393
chr14	76160001	76470000	TAD1394
chr14	76660001	76840000	TAD1395
chr14	76860001	77120000	TAD1396
chr14	77140001	77320000	TAD1397
chr14	77340001	77560000	TAD1398
chr14	77580001	77790000	TAD1399
chr14	78310001	79010000	TAD1400
chr14	79390001	80500000	TAD1401
chr14	81080001	81290000	TAD1402
chr14	81420001	81650000	TAD1403
chr14	81780001	81920000	TAD1404
chr14	82120001	82450000	TAD1405
chr14	82470001	83160000	TAD1406
chr14	83770001	83950000	TAD1407
chr14	85630001	86000000	TAD1408
chr14	86100001	86530000	TAD1409
chr14	86630001	86880000	TAD1410
chr14	86930001	87110000	TAD1411
chr14	87550001	87800000	TAD1412
chr14	87810001	88090000	TAD1413
chr14	88460001	88890000	TAD1414
chr14	89090001	89340000	TAD1415
chr14	90230001	90390000	TAD1416
chr14	90430001	90720000	TAD1417
chr14	90840001	91200000	TAD1418
chr14	91370001	91620000	TAD1419
chr14	91960001	92470000	TAD1420
chr14	93310001	93660000	TAD1421
chr14	93800001	94050000	TAD1422
chr14	94110001	94370000	TAD1423
chr14	94480001	94640000	TAD1424
chr14	94880001	95160000	TAD1425
chr14	95180001	95550000	TAD1426
chr14	95580001	95890000	TAD1427
chr14	96020001	96460000	TAD1428
chr14	96560001	96750000	TAD1429
chr14	97000001	97340000	TAD1430
chr14	97600001	98430000	TAD1431
chr14	98440001	98600000	TAD1432
chr14	99750001	99890000	TAD1433
chr14	99970001	100140000	TAD1434
chr14	100160001	100380000	TAD1435
chr14	100430001	100710000	TAD1436
chr14	100850001	101120000	TAD1437
chr14	101130001	101320000	TAD1438
chr14	102220001	102410000	TAD1439
chr14	103200001	103400000	TAD1440
chr14	103540001	103790000	TAD1441
chr14	104010001	104180000	TAD1442
chr14	104200001	104540000	TAD1443
chr14	104660001	104970000	TAD1444
chr14	105180001	105350000	TAD1445
chr15	21880001	22590000	TAD1446
chr15	23840001	25210000	TAD1447
chr15	25560001	25720000	TAD1448
chr15	25750001	27110000	TAD1449
chr15	27280001	27590000	TAD1450
chr15	29450001	29790000	TAD1451
chr15	30040001	30240000	TAD1452
chr15	31230001	31430000	TAD1453
chr15	31470001	31800000	TAD1454
chr15	31940001	32200000	TAD1455
chr15	33120001	33270000	TAD1456
chr15	33540001	34000000	TAD1457
chr15	34030001	34300000	TAD1458
chr15	34350001	34520000	TAD1459
chr15	34940001	35160000	TAD1460
chr15	35370001	35760000	TAD1461
chr15	35810001	36040000	TAD1462
chr15	37170001	37430000	TAD1463
chr15	37460001	38190000	TAD1464
chr15	38280001	38670000	TAD1465
chr15	38750001	38990000	TAD1466
chr15	39000001	39400000	TAD1467
chr15	39460001	39880000	TAD1468
chr15	39890001	40300000	TAD1469
chr15	40330001	40500000	TAD1470
chr15	41190001	41560000	TAD1471
chr15	41840001	42060000	TAD1472
chr15	42240001	42450000	TAD1473
chr15	42490001	42770000	TAD1474
chr15	42790001	42970000	TAD1475
chr15	43030001	43250000	TAD1476
chr15	44190001	44360000	TAD1477
chr15	44540001	44820000	TAD1478
chr15	45450001	45710000	TAD1479
chr15	45720001	45930000	TAD1480
chr15	46390001	46580000	TAD1481
chr15	46600001	46790000	TAD1482
chr15	48000001	48280000	TAD1483
chr15	48290001	48600000	TAD1484
chr15	48640001	49110000	TAD1485
chr15	49140001	49280000	TAD1486
chr15	49520001	49710000	TAD1487
chr15	50170001	50360000	TAD1488
chr15	50440001	50630000	TAD1489
chr15	51030001	51200000	TAD1490
chr15	51440001	51710000	TAD1491
chr15	51890001	52200000	TAD1492
chr15	52240001	52470000	TAD1493
chr15	52540001	53040000	TAD1494
chr15	53070001	53490000	TAD1495
chr15	54100001	54260000	TAD1496
chr15	55800001	56130000	TAD1497
chr15	56190001	56400000	TAD1498
chr15	56540001	56740000	TAD1499
chr15	57180001	57430000	TAD1500
chr15	57620001	58010000	TAD1501
chr15	58520001	58930000	TAD1502
chr15	59230001	59430000	TAD1503
chr15	59500001	59800000	TAD1504
chr15	59810001	59970000	TAD1505
chr15	59980001	60640000	TAD1506
chr15	60860001	61230000	TAD1507
chr15	61420001	62130000	TAD1508
chr15	62360001	62600000	TAD1509
chr15	62640001	63030000	TAD1510
chr15	63060001	63370000	TAD1511
chr15	63410001	63570000	TAD1512
chr15	63580001	63730000	TAD1513
chr15	64000001	64390000	TAD1514
chr15	64470001	64680000	TAD1515
chr15	64700001	64970000	TAD1516
chr15	64990001	65310000	TAD1517
chr15	65910001	66190000	TAD1518
chr15	66240001	66580000	TAD1519
chr15	66610001	66810000	TAD1520
chr15	66860001	67180000	TAD1521
chr15	67220001	67490000	TAD1522
chr15	67740001	68130000	TAD1523
chr15	68140001	68480000	TAD1524
chr15	68590001	69220000	TAD1525
chr15	69340001	69740000	TAD1526
chr15	69770001	70350000	TAD1527
chr15	70390001	70790000	TAD1528
chr15	70960001	71170000	TAD1529
chr15	71270001	71450000	TAD1530
chr15	71740001	72040000	TAD1531
chr15	72140001	72470000	TAD1532
chr15	72600001	72860000	TAD1533
chr15	73080001	73560000	TAD1534
chr15	73600001	73840000	TAD1535
chr15	74400001	74630000	TAD1536
chr15	74650001	74910000	TAD1537
chr15	74920001	75070000	TAD1538
chr15	75080001	75250000	TAD1539
chr15	75310001	75500000	TAD1540
chr15	76230001	76440000	TAD1541
chr15	76670001	77170000	TAD1542
chr15	77470001	77800000	TAD1543
chr15	77880001	78170000	TAD1544
chr15	78400001	78560000	TAD1545
chr15	78590001	78730000	TAD1546
chr15	78870001	79040000	TAD1547
chr15	79310001	79500000	TAD1548
chr15	79630001	80140000	TAD1549
chr15	80150001	80480000	TAD1550
chr15	80710001	81270000	TAD1551
chr15	81280001	81720000	TAD1552
chr15	81730001	82400000	TAD1553
chr15	83210001	83480000	TAD1554
chr15	83510001	83680000	TAD1555
chr15	83690001	83890000	TAD1556
chr15	83920001	84110000	TAD1557
chr15	85100001	85730000	TAD1558
chr15	85840001	86030000	TAD1559
chr15	86260001	86390000	TAD1560
chr15	86400001	86730000	TAD1561
chr15	86770001	87160000	TAD1562
chr15	87570001	88160000	TAD1563
chr15	88800001	89170000	TAD1564
chr15	89190001	89410000	TAD1565
chr15	89430001	89730000	TAD1566
chr15	89880001	90120000	TAD1567
chr15	90280001	90430000	TAD1568
chr15	90440001	90640000	TAD1569
chr15	90650001	90820000	TAD1570
chr15	90850001	91040000	TAD1571
chr15	91170001	91450000	TAD1572
chr15	91590001	91820000	TAD1573
chr15	91840001	92080000	TAD1574
chr15	92400001	92630000	TAD1575
chr15	92640001	93290000	TAD1576
chr15	93330001	93460000	TAD1577
chr15	93620001	93880000	TAD1578
chr15	94520001	94680000	TAD1579
chr15	94690001	94900000	TAD1580
chr15	94940001	95180000	TAD1581
chr15	95210001	95560000	TAD1582
chr15	95570001	95800000	TAD1583
chr15	97470001	97780000	TAD1584
chr15	97820001	98290000	TAD1585
chr15	98300001	98440000	TAD1586
chr15	98450001	98720000	TAD1587
chr15	98840001	98980000	TAD1588
chr15	99040001	99200000	TAD1589
chr15	99460001	99780000	TAD1590
chr15	99790001	100280000	TAD1591
chr15	100470001	101140000	TAD1592
chr15	101170001	101430000	TAD1593
chr15	101580001	101810000	TAD1594
chr15	101830001	102180000	TAD1595
chr16	1850001	2030000	TAD1596
chr16	2040001	2220000	TAD1597
chr16	2320001	2560000	TAD1598
chr16	2770001	2980000	TAD1599
chr16	3070001	3520000	TAD1600
chr16	4020001	4310000	TAD1601
chr16	4540001	4730000	TAD1602
chr16	4750001	5020000	TAD1603
chr16	5150001	8600000	TAD1604
chr16	8760001	8890000	TAD1605
chr16	8990001	9230000	TAD1606
chr16	9760001	10190000	TAD1607
chr16	10330001	10600000	TAD1608
chr16	10610001	10830000	TAD1609
chr16	10840001	11040000	TAD1610
chr16	11050001	11360000	TAD1611
chr16	11480001	11810000	TAD1612
chr16	11990001	12180000	TAD1613
chr16	12540001	12940000	TAD1614
chr16	12980001	13570000	TAD1615
chr16	13600001	13950000	TAD1616
chr16	14010001	14330000	TAD1617
chr16	14380001	14630000	TAD1618
chr16	15950001	16180000	TAD1619
chr16	17280001	17560000	TAD1620
chr16	17570001	18240000	TAD1621
chr16	19140001	19540000	TAD1622
chr16	19570001	19910000	TAD1623
chr16	19920001	20390000	TAD1624
chr16	20830001	21130000	TAD1625
chr16	21970001	22130000	TAD1626
chr16	23160001	23450000	TAD1627
chr16	23740001	24050000	TAD1628
chr16	24060001	24520000	TAD1629
chr16	24550001	24820000	TAD1630
chr16	25280001	27150000	TAD1631
chr16	27160001	27490000	TAD1632
chr16	29860001	30050000	TAD1633
chr16	30450001	30650000	TAD1634
chr16	30760001	30960000	TAD1635
chr16	30970001	31180000	TAD1636
chr16	31200001	31460000	TAD1637
chr16	31500001	31710000	TAD1638
chr16	31730001	31880000	TAD1639
chr16	34360001	34650000	TAD1640
chr16	46680001	46870000	TAD1641
chr16	47700001	48200000	TAD1642
chr16	48380001	48570000	TAD1643
chr16	48690001	49400000	TAD1644
chr16	49420001	49970000	TAD1645
chr16	50060001	50250000	TAD1646
chr16	50380001	50840000	TAD1647
chr16	51830001	52030000	TAD1648
chr16	52090001	53000000	TAD1649
chr16	53060001	53260000	TAD1650
chr16	53770001	53960000	TAD1651
chr16	54670001	54970000	TAD1652
chr16	55000001	55320000	TAD1653
chr16	55480001	55740000	TAD1654
chr16	55750001	55890000	TAD1655
chr16	55940001	56370000	TAD1656
chr16	56520001	56830000	TAD1657
chr16	57310001	57480000	TAD1658
chr16	57580001	58050000	TAD1659
chr16	58360001	58530000	TAD1660
chr16	58550001	58770000	TAD1661
chr16	58810001	61080000	TAD1662
chr16	61160001	62180000	TAD1663
chr16	62400001	63340000	TAD1664
chr16	63370001	65160000	TAD1665
chr16	65740001	66310000	TAD1666
chr16	66420001	66640000	TAD1667
chr16	66980001	67230000	TAD1668
chr16	67280001	67510000	TAD1669
chr16	67530001	67700000	TAD1670
chr16	67710001	67840000	TAD1671
chr16	68110001	68270000	TAD1672
chr16	68390001	68560000	TAD1673
chr16	68570001	68860000	TAD1674
chr16	68920001	69160000	TAD1675
chr16	69170001	69360000	TAD1676
chr16	69400001	69710000	TAD1677
chr16	69810001	69990000	TAD1678
chr16	70390001	70550000	TAD1679
chr16	71410001	71660000	TAD1680
chr16	71720001	72040000	TAD1681
chr16	72150001	72520000	TAD1682
chr16	72550001	72830000	TAD1683
chr16	72870001	73240000	TAD1684
chr16	74010001	74320000	TAD1685
chr16	74490001	74680000	TAD1686
chr16	74720001	74910000	TAD1687
chr16	74980001	75180000	TAD1688
chr16	75230001	75450000	TAD1689
chr16	75460001	76250000	TAD1690
chr16	76310001	76680000	TAD1691
chr16	76700001	77210000	TAD1692
chr16	77340001	77630000	TAD1693
chr16	77700001	78120000	TAD1694
chr16	78140001	78500000	TAD1695
chr16	78520001	78740000	TAD1696
chr16	79640001	80380000	TAD1697
chr16	80560001	80880000	TAD1698
chr16	81050001	81390000	TAD1699
chr16	81400001	81770000	TAD1700
chr16	81790001	81920000	TAD1701
chr16	82040001	82270000	TAD1702
chr16	82290001	82640000	TAD1703
chr16	83270001	83480000	TAD1704
chr16	83510001	83840000	TAD1705
chr16	84240001	84520000	TAD1706
chr16	84790001	85000000	TAD1707
chr16	85130001	85290000	TAD1708
chr16	85360001	85680000	TAD1709
chr16	85840001	86070000	TAD1710
chr16	86080001	86550000	TAD1711
chr16	87100001	87330000	TAD1712
chr16	87430001	87720000	TAD1713
chr16	87800001	87970000	TAD1714
chr16	87990001	88640000	TAD1715
chr16	88900001	89250000	TAD1716
chr16	89370001	89600000	TAD1717
chr16	89630001	89760000	TAD1718
chr16	89770001	89950000	TAD1719
chr17	680001	900000	TAD1720
chr17	1570001	1770000	TAD1721
chr17	1780001	1950000	TAD1722
chr17	1960001	2170000	TAD1723
chr17	2330001	2590000	TAD1724
chr17	2720001	2930000	TAD1725
chr17	2960001	3360000	TAD1726
chr17	3590001	3990000	TAD1727
chr17	4100001	4570000	TAD1728
chr17	4610001	4810000	TAD1729
chr17	5100001	5370000	TAD1730
chr17	5490001	6330000	TAD1731
chr17	6370001	6540000	TAD1732
chr17	6560001	6920000	TAD1733
chr17	6930001	7090000	TAD1734
chr17	7250001	7490000	TAD1735
chr17	7620001	7970000	TAD1736
chr17	8410001	8650000	TAD1737
chr17	8910001	9140000	TAD1738
chr17	9470001	9630000	TAD1739
chr17	9850001	10170000	TAD1740
chr17	10240001	10520000	TAD1741
chr17	10620001	11060000	TAD1742
chr17	12130001	12590000	TAD1743
chr17	12650001	12910000	TAD1744
chr17	12970001	13190000	TAD1745
chr17	13230001	13480000	TAD1746
chr17	13510001	13890000	TAD1747
chr17	14210001	15090000	TAD1748
chr17	15140001	15430000	TAD1749
chr17	15720001	15910000	TAD1750
chr17	17230001	17570000	TAD1751
chr17	17720001	17970000	TAD1752
chr17	19410001	19680000	TAD1753
chr17	19880001	20030000	TAD1754
chr17	21000001	21190000	TAD1755
chr17	21210001	21430000	TAD1756
chr17	25680001	25930000	TAD1757
chr17	26540001	26670000	TAD1758
chr17	26680001	26890000	TAD1759
chr17	27060001	27260000	TAD1760
chr17	27280001	27450000	TAD1761
chr17	27460001	27620000	TAD1762
chr17	27660001	27930000	TAD1763
chr17	27940001	28420000	TAD1764
chr17	28440001	28650000	TAD1765
chr17	28800001	29060000	TAD1766
chr17	29310001	29700000	TAD1767
chr17	29720001	29870000	TAD1768
chr17	29880001	30180000	TAD1769
chr17	30350001	30500000	TAD1770
chr17	30520001	30690000	TAD1771
chr17	31090001	31250000	TAD1772
chr17	31350001	31620000	TAD1773
chr17	31680001	32030000	TAD1774
chr17	32100001	32490000	TAD1775
chr17	32510001	32700000	TAD1776
chr17	32810001	33270000	TAD1777
chr17	33300001	33460000	TAD1778
chr17	33480001	33890000	TAD1779
chr17	33910001	34160000	TAD1780
chr17	34960001	35410000	TAD1781
chr17	35980001	36220000	TAD1782
chr17	36650001	36830000	TAD1783
chr17	36880001	37070000	TAD1784
chr17	37100001	37340000	TAD1785
chr17	37400001	37570000	TAD1786
chr17	37690001	38140000	TAD1787
chr17	38150001	38330000	TAD1788
chr17	38750001	38960000	TAD1789
chr17	39040001	39500000	TAD1790
chr17	39690001	39840000	TAD1791
chr17	39860001	40070000	TAD1792
chr17	40110001	40290000	TAD1793
chr17	40460001	40690000	TAD1794
chr17	40990001	41140000	TAD1795
chr17	41150001	41380000	TAD1796
chr17	41400001	41850000	TAD1797
chr17	41910001	42120000	TAD1798
chr17	42270001	42440000	TAD1799
chr17	42600001	42760000	TAD1800
chr17	42820001	43210000	TAD1801
chr17	43320001	43510000	TAD1802
chr17	43700001	43940000	TAD1803
chr17	44110001	44270000	TAD1804
chr17	45760001	45890000	TAD1805
chr17	46220001	46700000	TAD1806
chr17	46710001	46970000	TAD1807
chr17	47130001	47290000	TAD1808
chr17	47490001	47780000	TAD1809
chr17	47920001	48100000	TAD1810
chr17	48190001	48450000	TAD1811
chr17	48570001	48800000	TAD1812
chr17	48830001	49250000	TAD1813
chr17	49380001	49650000	TAD1814
chr17	49930001	50190000	TAD1815
chr17	50230001	50400000	TAD1816
chr17	50440001	51070000	TAD1817
chr17	52260001	52510000	TAD1818
chr17	52530001	52960000	TAD1819
chr17	53050001	53870000	TAD1820
chr17	53910001	54490000	TAD1821
chr17	54650001	54860000	TAD1822
chr17	54880001	55040000	TAD1823
chr17	55320001	55540000	TAD1824
chr17	55650001	55860000	TAD1825
chr17	55910001	56210000	TAD1826
chr17	56360001	56570000	TAD1827
chr17	56590001	56780000	TAD1828
chr17	56790001	57080000	TAD1829
chr17	57350001	57650000	TAD1830
chr17	57800001	57950000	TAD1831
chr17	58320001	58510000	TAD1832
chr17	58520001	58730000	TAD1833
chr17	58790001	59050000	TAD1834
chr17	59080001	59470000	TAD1835
chr17	59490001	59660000	TAD1836
chr17	59700001	59930000	TAD1837
chr17	60770001	61060000	TAD1838
chr17	61480001	61700000	TAD1839
chr17	62960001	63210000	TAD1840
chr17	63260001	63560000	TAD1841
chr17	63990001	64170000	TAD1842
chr17	64220001	64670000	TAD1843
chr17	64700001	65070000	TAD1844
chr17	65190001	65700000	TAD1845
chr17	65720001	65950000	TAD1846
chr17	66250001	66440000	TAD1847
chr17	66500001	67250000	TAD1848
chr17	67290001	67530000	TAD1849
chr17	67560001	68140000	TAD1850
chr17	68160001	68610000	TAD1851
chr17	68660001	69080000	TAD1852
chr17	69110001	69440000	TAD1853
chr17	69450001	70540000	TAD1854
chr17	70550001	71190000	TAD1855
chr17	71210001	71400000	TAD1856
chr17	71420001	72200000	TAD1857
chr17	72220001	72650000	TAD1858
chr17	73040001	73210000	TAD1859
chr17	73270001	73410000	TAD1860
chr17	74090001	74290000	TAD1861
chr17	74510001	74720000	TAD1862
chr17	74860001	75260000	TAD1863
chr17	75320001	76010000	TAD1864
chr17	76250001	76430000	TAD1865
chr17	76470001	76720000	TAD1866
chr17	76830001	76990000	TAD1867
chr17	77190001	77380000	TAD1868
chr17	77770001	77970000	TAD1869
chr17	78010001	78350000	TAD1870
chr17	78390001	78570000	TAD1871
chr17	79220001	79480000	TAD1872
chr17	80210001	80530000	TAD1873
chr17	80590001	80740000	TAD1874
chr18	270001	600000	TAD1875
chr18	620001	1550000	TAD1876
chr18	2320001	2550000	TAD1877
chr18	2920001	3250000	TAD1878
chr18	3260001	3670000	TAD1879
chr18	3680001	4030000	TAD1880
chr18	4100001	5060000	TAD1881
chr18	5610001	5840000	TAD1882
chr18	5870001	6490000	TAD1883
chr18	6540001	6890000	TAD1884
chr18	6900001	7210000	TAD1885
chr18	7250001	7570000	TAD1886
chr18	7780001	8010000	TAD1887
chr18	8650001	9020000	TAD1888
chr18	9200001	9540000	TAD1889
chr18	9560001	9960000	TAD1890
chr18	9970001	10530000	TAD1891
chr18	10540001	10780000	TAD1892
chr18	10850001	11140000	TAD1893
chr18	11300001	11530000	TAD1894
chr18	11880001	12050000	TAD1895
chr18	12070001	12280000	TAD1896
chr18	12370001	12680000	TAD1897
chr18	12710001	12950000	TAD1898
chr18	13190001	13560000	TAD1899
chr18	13820001	14080000	TAD1900
chr18	14190001	14400000	TAD1901
chr18	18530001	18770000	TAD1902
chr18	18780001	19050000	TAD1903
chr18	19170001	19420000	TAD1904
chr18	19500001	20150000	TAD1905
chr18	20160001	20350000	TAD1906
chr18	20380001	20580000	TAD1907
chr18	20600001	21020000	TAD1908
chr18	21090001	21470000	TAD1909
chr18	21550001	21720000	TAD1910
chr18	21730001	22050000	TAD1911
chr18	22100001	22320000	TAD1912
chr18	23650001	23830000	TAD1913
chr18	24230001	24380000	TAD1914
chr18	24390001	24580000	TAD1915
chr18	24600001	24890000	TAD1916
chr18	24910001	25710000	TAD1917
chr18	25820001	26540000	TAD1918
chr18	26550001	26740000	TAD1919
chr18	26760001	27410000	TAD1920
chr18	27480001	27870000	TAD1921
chr18	27940001	28500000	TAD1922
chr18	28570001	29090000	TAD1923
chr18	29120001	29420000	TAD1924
chr18	29720001	30140000	TAD1925
chr18	30260001	30760000	TAD1926
chr18	30790001	31330000	TAD1927
chr18	31400001	31650000	TAD1928
chr18	32220001	32400000	TAD1929
chr18	32440001	33280000	TAD1930
chr18	33320001	33560000	TAD1931
chr18	33590001	34390000	TAD1932
chr18	34590001	34840000	TAD1933
chr18	34920001	35130000	TAD1934
chr18	35150001	35360000	TAD1935
chr18	36120001	36380000	TAD1936
chr18	37150001	37990000	TAD1937
chr18	38470001	38670000	TAD1938
chr18	38680001	38970000	TAD1939
chr18	38980001	39520000	TAD1940
chr18	39660001	39870000	TAD1941
chr18	39880001	40140000	TAD1942
chr18	40160001	41010000	TAD1943
chr18	41200001	41660000	TAD1944
chr18	42260001	42480000	TAD1945
chr18	42490001	42980000	TAD1946
chr18	43010001	43200000	TAD1947
chr18	43260001	43450000	TAD1948
chr18	43490001	43680000	TAD1949
chr18	43710001	44250000	TAD1950
chr18	44610001	45280000	TAD1951
chr18	45300001	45990000	TAD1952
chr18	46000001	46190000	TAD1953
chr18	46770001	46970000	TAD1954
chr18	47030001	47390000	TAD1955
chr18	47530001	47740000	TAD1956
chr18	47750001	47950000	TAD1957
chr18	47980001	48600000	TAD1958
chr18	48710001	49140000	TAD1959
chr18	49560001	49840000	TAD1960
chr18	51170001	51660000	TAD1961
chr18	51680001	51910000	TAD1962
chr18	52710001	52890000	TAD1963
chr18	53060001	53460000	TAD1964
chr18	53540001	53980000	TAD1965
chr18	54010001	54260000	TAD1966
chr18	54470001	54700000	TAD1967
chr18	54710001	55200000	TAD1968
chr18	55280001	55530000	TAD1969
chr18	55540001	55850000	TAD1970
chr18	56030001	56400000	TAD1971
chr18	56440001	56740000	TAD1972
chr18	56750001	57090000	TAD1973
chr18	57100001	58250000	TAD1974
chr18	58480001	58710000	TAD1975
chr18	58980001	59180000	TAD1976
chr18	59240001	59510000	TAD1977
chr18	59560001	59810000	TAD1978
chr18	59950001	60650000	TAD1979
chr18	60670001	61160000	TAD1980
chr18	61170001	61480000	TAD1981
chr18	61690001	62090000	TAD1982
chr18	63610001	64140000	TAD1983
chr18	64880001	65140000	TAD1984
chr18	66430001	67770000	TAD1985
chr18	67840001	68130000	TAD1986
chr18	68210001	70300000	TAD1987
chr18	70420001	70810000	TAD1988
chr18	70820001	71660000	TAD1989
chr18	71840001	72010000	TAD1990
chr18	72020001	72170000	TAD1991
chr18	72330001	74080000	TAD1992
chr18	74090001	74440000	TAD1993
chr18	74500001	74690000	TAD1994
chr18	74700001	74940000	TAD1995
chr18	74950001	75400000	TAD1996
chr18	75470001	76740000	TAD1997
chr18	77130001	77420000	TAD1998
chr18	77490001	77690000	TAD1999
[truncated: 2,836 more rows]
