# Supplementary material for: Cis-regulatory effect of HPV integration is constrained by host chromatin architecture in cervical cancers
Source: Mol Oncol. Author manuscript; Available in PMC 2024 May 9. (PMC11076994; doi:10.1002/1878-0261.13559)
Supplement: Table S3 [file EMS193052-supplement-Table_S3.xlsx]

## Sheet: Sheet1
4C-seq replicates	No of reads (in millions)
Replicate 1	9.9
Replicate 2	11.3
HPV18 viewpoint
Forward primer	AAT GAT ACG GCG ACC ACC GAA CAC TCT TTC CCT ACA CGA CGC TCT TCC GAT CT AG GTAAGCAACAATGGCTGATC
Reverse primer	CAAGCAGAAGACGGCATACGA AACCGGAATTTCATTTTGGGGC
